# Supplementary material for: Infiltration of Immunoinflammatory Cells and Related Chemokine/Interleukin Expression in Different Gastric Immune Microenvironments
Source: J Immunol Res. 2020 Dec 23;2020:2450569. doi: 10.1155/2020/2450569 (PMC7774301; doi:10.1155/2020/2450569)
Supplement: Supplementary 3 — Table S1: the sample information of E-MTAB-3689 and TCGA-STAD. [file 2450569.f3.xlsx]

## Sheet: E-MTAB-3689
Sample ID	HEALF* ID	Age	Disease staging	Sex	Location	Lymphocyte	Neutrophils	Atrophy	Intestinal metaplasia	OLGA score	Group***
ERR950158	HEALF19582	47 year	Atrophy	female	A	3	2	2	0	3	AG
					IA/C	3	3	2	0
ERR950159	HEALF03953	42 year	Atrophy	female	A	2	3	1	0	1	AG
					IA/C	1	1	1	0
ERR950160	HEALF19868	53 year	Atrophy	female	A	1	2	1	0	1	AG
					IA/C	1	1	1	0
ERR950161	HEALF08173	32 year	Atrophy	female	A	1	1	1	0	1	AG
					IA/C	1	1	1	0
ERR950162	HEALF01245	35 year	Atrophy	female	A	3	2	1	0	1	AG
					IA/C	3	2	1	0
ERR950163	HEALF08149	27 year	Atrophy	female	A	2	2	1	0	1	AG
					IA/C	3	2	1	0
ERR950164	HEALF27688**	66 year	Extensive atrophy	female	N/A	N/A	N/A	N/A	N/A	N/A	EAG
					N/A	N/A	N/A	N/A	N/A
ERR950165	HEALF02414	29 year	Extensive atrophy	female	A	2	2	2	0	3	EAG
					IA/C	2	3	2	0
ERR950166	HEALF14993	47 year	Extensive atrophy	female	A/IA	3	2	2	0	4	EAG
					IA/C	3	2	3	0
ERR950167	HEALF00568	44 year	Extensive atrophy	female	A	2	2	2	1	3	EAG
					C	3	2	2	1
ERR950168	HEALF03191	38 year	Extensive atrophy/Intestinal metaplasia	female	A	1	0	3	1	4	EAG
					C	1	0	2	1
ERR950169	HEALF02475	53 year	Extensive atrophy/Intestinal metaplasia	female	A	1	1	2	1	3	EAG
					IA/C	2	1	2	1
ERR950170	HEALF03442	57 year	Extensive atrophy/Intestinal metaplasia	female	A	1	1	1	0	3	EAG
					IA/C	2	1	3	1
ERR950171	HEALF25546	27 year	Gastritis	female	A	1	2	0	0	0	SG
					IA/C	1	1	0	0
ERR950172	HEALF06010	35 year	Gastritis	female	A/IA	3	3	1	0	1	SG
					C	2+G31:G50	3	0	0
ERR950173	HEALF23466	30 year	Gastritis	female	A	1	2	0	0	0	SG
					IA/C	1	2	0	0
ERR950174	HEALF16065	36 year	Gastritis	female	A/IA	2	3	0	0	1	SG
					IA/C	2	2	1	0
ERR950175	HEALF12846	44 year	Gastritis	female	A	1	1	0	0	0	SG
					C	1	1	0	0
ERR950176	HEALF00138	24 year	Gastritis	female	A	2	3	1	0	1	SG
					C	2	1	0	0
ERR950177	HEALF24260	34 year	normal	female	A/IA	0	0	0	0	0	NGM
					C	0	0	0	0
ERR950178	HEALF23836	54 year	normal	female	A	1	0	1	0	1	NGM
					C	0	0	0	0
ERR950179	HEALF05581	51 year	normal	female	A	1	0	1	0	1	NGM
					C	0	0	0	0
ERR950180	HEALF09107	41 year	Atrophy	male	A	3	2	3	0	3	AG
					IA/C	2	3	1	0
ERR950181	HEALF27875	27 year	Atrophy	male	A	2	3	1	0	2	AG
					IA/C	3	1	1	0
ERR950182	HEALF19162	58 year	Atrophy	male	A	2	2	1	0	1	AG
					C	2	2	1	0
ERR950183	HEALF24875	48 year	Extensive atrophy	male	A	1	1	2	1	3	EAG
					IA/C	2	2	2	0
ERR950184	HEALF24293	27 year	Extensive atrophy	male	A	2	3	2	0	4	EAG
					IA/C	2	1	3	0
ERR950185	HEALF23215	47 year	Extensive atrophy/Intestinal metaplasia	male	A	2	3	3	0	4	EAG
					C	2	2	3	1
ERR950186	HEALF19432	47 year	normal	male	A/IA	0	0	0	0	0	NGM
					C	0	0	0	0
ERR950187	HEALF04977	23 year	normal	male	A/IA	0	0	0	0	0	NGM
					C	0	0	0	0
*HEALF= Hospital Escuela Antonio Lenin Fonseca.
**There is no data from reference article 7
***Group in the article: NGM = normal gastric mucosa; SG = superficial gastritis; AG = atrophic gastritis; EAG = extensive atrophic gastritis with/without intestinal metaplasia
Anatomical locations: A = Antrum, IA = Inscisura Angularis, and C = corpus
Lymphocytes: 0= normal number in the lamina propria; 1+=gain in number; 2+ enlarged lamina propria; 3+ follicular gastritis
Neutrophils: 0= none; 1+ in the lamina propria; 2+ infiltrating the glandular epithelia; 3+ glandular microabscesses
Atrophy grading: 0= none; 1+= 1-33%; 2+ 34-66%; 3+ >66%
Intestinal metaplasia grading: 0= none; 1= present
Each score is based on a collected assessment of 4 antrum or 4 corpus formaline fixed, paraffin embedded biopsies respectively.
All data above summary from Thorell, K. et al. In Vivo Analysis of the Viable Microbiota and Helicobacter pylori Transcriptome in Gastric Infection and Early Stages of Carcinogenesis. Infect. Immun. 85, 1–15 (2017).

## Sheet: TCGA-STAD
patient	Lauren.Class	Intestinal.Type.Subclass	Signet.Ring	WHO.Class	Pathologic.T	Pathologic.N	Pathologic.M	TNM.Stage	Anatomic.Region	Residual.Tumor	Age.at.Initial.Diagnosis	Country	Gender	Race	Vital.Status	Days.to.Last.Follow.up	Days.to.Death	Recurrence	Days.to.Recurrence	Molecular.Subtype	Total.Mutation.Rate	Hypermutated	MLH1.Epigenetically.Silenced	CDKN2A.Epigenetically.Silenced	MSI.status	EBV.positive	TP53.mutation	PIK3CA.mutation	KRAS.mutation	ARID1A.mutation	RHOA.mutation	ARHGAP26.ARHGAP6.CLDN18.Rearrangement	MET.Skipped.Exon.2	MET.Skipped.Exons.18.and.19	ABSOLUTE.Ploidy	ABSOLUTE.Purity	Estimated.Leukocyte.Percentage	Percent.Tumor.Nuclei	Percent.Tumor.Cells	Percent.Lymphocyte.Infiltration	Gene.Expression.Cluster	MicroRNA.Expression.Cluster	Copy.Number.Cluster	Methylation.Cluster	CIMP.Category	stringAsFactor
TCGA-B7-5816	Diffuse	NA	0	Poorly_Cohesive	T4a	N0	M0	Stage_IIB	FUNDUS_BODY	R0	51.19	Russia	FEMALE	WHITE	LIVING	171	NA	NA	NA	MSI	47.073	1	TRUE	FALSE	MSI-H	0	0	1	0	1	0	1	0	0	4.25	0.31	0.357	70	55	0	C2	C1	Low	C3	OTHER	FALSE
TCGA-B7-5818	Intestinal	NA	NA	NA	T2	N0	M0	Stage_IB	FUNDUS_BODY	R0	62.4	Russia	MALE	WHITE	LIVING	356	NA	NA	NA	EBV	15.577	1	FALSE	TRUE	MSI-L	1	1	1	0	1	0	0	0	0	2.15	0.71	0.175	77	82	0	C3	C2	Low	C1	GASTRIC-EBV-CIMP	FALSE
TCGA-BR-4201	Intestinal	Tubular	NA	Tubular	T2	NX	M0	X	GEJ_CARDIA	RX	66.68	Russia	FEMALE	WHITE	DECEASED	0	940	NO	NA	MSI	62.523	1	NA	NA	MSI-H	0	0	0	1	1	0	0	0	0	2.08	0.36	0.395	72	45	0	C1	C3	Low	C3	OTHER	FALSE
TCGA-BR-4253	Intestinal	Tubular	NA	Tubular	T4a	N2	M0	Stage_IIIB	FUNDUS_BODY	RX	80.49	Russia	FEMALE	WHITE	LIVING	0	NA	NA	NA	EBV	6.116	0	NA	NA	MSS	1	0	1	0	1	0	0	0	0	2.02	0.4	0.393	70	67	0	C2	C3	Low	C1	GASTRIC-EBV-CIMP	FALSE
TCGA-BR-4255	Diffuse	NA	0	Poorly_Cohesive	T4a	N2	M0	Stage_IIIB	NA	RX	76.37	Russia	FEMALE	WHITE	LIVING	0	NA	NA	NA	CIN	7.457	0	NA	NA	MSS	0	1	0	0	0	0	0	0	0	3.07	0.21	0.285	75	79	0	C1	C4	High	C3	OTHER	FALSE
TCGA-BR-4267	Intestinal	Papillary	NA	Papillary	T2	N0	M0	Stage_IB	FUNDUS_BODY	RX	51.2	Russia	MALE	WHITE	DECEASED	0	187	NO	NA	CIN	8.264	0	NA	NA	MSS	0	0	0	1	0	0	0	1	1	1.99	0.75	0.13	85	95	0	NA	C1	High	C3	OTHER	FALSE
TCGA-BR-4279	Diffuse	NA	1	Poorly_Cohesive	T2	N2	M0	Stage_IIB	NA	RX	43.98	Russia	MALE	WHITE	DECEASED	0	291	NO	NA	GS	4.327	0	NA	NA	MSS	0	0	0	0	0	0	0	0	0	1.85	0.35	0.241	75	53	0	C4	C4	Low	C3	OTHER	FALSE
TCGA-BR-4280	Intestinal	Tubular	NA	Tubular	T3	N1	M0	Stage_IIB	NA	RX	78.07	Russia	FEMALE	WHITE	DECEASED	0	201	NO	NA	MSI	46.107	1	NA	NA	MSI-H	0	0	0	1	0	0	0	0	0	2.05	0.76	0.095	85	75	0	C3	C2	Low	C3	OTHER	FALSE
TCGA-BR-4292	Intestinal	Papillary	NA	Papillary	T1b	NX	M0	X	FUNDUS_BODY	RX	73.02	Russia	FEMALE	WHITE	LIVING	0	NA	NA	NA	MSI	74.193	0	NA	NA	MSI-H	0	1	0	0	1	0	0	0	0	2.16	0.67	0.151	85	77	0	C4	C2	Low	C2	GASTRIC-CIMP	FALSE
TCGA-BR-4294	Intestinal	Tubular	NA	Tubular	T2	NX	M0	X	FUNDUS_BODY	RX	65.05	Russia	MALE	WHITE	LIVING	0	NA	NA	NA	CIN	3.212	0	NA	NA	MSI-L	0	0	0	0	0	0	0	0	0	1.68	0.93	0.024	85	86	0	NA	C5	High	C4	OTHER	FALSE
TCGA-BR-4357	Intestinal	Tubular	NA	Tubular	T4a	NX	MX	X	FUNDUS_BODY	RX	58.3	Russia	MALE	WHITE	LIVING	0	NA	NA	NA	CIN	9.335	0	NA	NA	MSS	0	1	0	0	0	0	0	0	0	2.5	0.44	0.275	70	80	0	C2	C3	High	C4	OTHER	FALSE
TCGA-BR-4371	Intestinal	Papillary	NA	Papillary	T2	NX	M0	X	FUNDUS_BODY	RX	71.98	Russia	FEMALE	WHITE	LIVING	0	NA	NA	NA	GS	6.112	0	NA	NA	MSS	0	0	1	0	0	0	0	0	0	2.36	0.48	0.025	85	87	0	C4	C2	Low	C2	GASTRIC-CIMP	FALSE
TCGA-BR-6452	Intestinal	Papillary	NA	Papillary	T3	N0	M0	Stage_IIA	FUNDUS_BODY	R0	78.93	Russia	FEMALE	WHITE	LIVING	257	NA	NO	NA	MSI	282.946	0	TRUE	TRUE	MSI-H	0	0	1	0	1	0	0	0	0	2.11	0.49	0.15	77	97	10	C4	C2	Low	C2	GASTRIC-CIMP	FALSE
TCGA-BR-6453	Diffuse	NA	0	Poorly_Cohesive	T2	N1	M0	Stage_IIA	FUNDUS_BODY	R0	54.93	Russia	MALE	WHITE	LIVING	484	NA	NO	NA	GS	7.462	0	FALSE	FALSE	MSS	0	0	0	0	0	0	1	0	0	2.16	0.19	0.529	70	77	10	C2	C5	Low	C4	OTHER	FALSE
TCGA-BR-6454	Intestinal	Tubular	NA	Tubular	T3	N0	M0	Stage_IIA	GEJ_CARDIA	R0	58.87	Russia	MALE	WHITE	LIVING	0	NA	NA	NA	CIN	5.769	0	FALSE	FALSE	MSS	0	0	1	0	0	0	0	0	0	2.69	0.37	0.312	60	100	25	C2	C1	High	C3	OTHER	FALSE
TCGA-BR-6455	Intestinal	Tubular	NA	Tubular	T3	N1	M0	Stage_IIB	FUNDUS_BODY	R0	59.86	Russia	MALE	WHITE	DECEASED	399	422	YES	385	EBV	3.781	0	FALSE	TRUE	MSS	1	0	1	0	1	0	0	1	0	2.12	0.66	0.14	82	90	5	C2	C1	Low	C1	GASTRIC-EBV-CIMP	FALSE
TCGA-BR-6456	Intestinal	Tubular	NA	Tubular	T3	N1	M0	Stage_IIB	FUNDUS_BODY	R0	74.71	Russia	FEMALE	WHITE	DECEASED	308	525	NO	NA	CIN	1.796	0	FALSE	FALSE	MSS	0	1	0	0	1	0	0	1	1	3.55	0.3	0.167	77	95	10	C1	C4	High	C4	OTHER	FALSE
TCGA-BR-6457	Diffuse	NA	0	Poorly_Cohesive	T3	N0	M0	Stage_IIA	FUNDUS_BODY	R0	69.53	Ukraine	MALE	WHITE	LIVING	411	NA	NO	NA	GS	4.79	0	FALSE	FALSE	MSS	0	1	0	0	0	0	0	0	0	2.01	0.25	0.291	60	85	15	C1	C4	Low	C4	OTHER	FALSE
TCGA-BR-6458	Intestinal	Tubular	NA	Tubular	T3	N1	M0	Stage_IIB	FUNDUS_BODY	R0	57.68	Ukraine	FEMALE	WHITE	DECEASED	183	558	YES	544	CIN	11.452	1	FALSE	FALSE	MSI-L	0	1	0	0	0	0	0	0	0	3.07	0.45	0.148	77	100	7	C2	C1	High	C3	OTHER	FALSE
TCGA-BR-6563	Diffuse	NA	1	Poorly_Cohesive	T3	N1	M0	Stage_IIB	ANTRUM	R0	60.06	Russia	FEMALE	WHITE	LIVING	679	NA	NA	NA	GS	3.011	0	FALSE	FALSE	MSS	0	0	0	0	0	1	0	0	0	2.06	0.18	0.264	70	65	0	C2	C4	Low	C4	OTHER	FALSE
TCGA-BR-6564	Diffuse	NA	0	Poorly_Cohesive	T3	N2	M0	Stage_IIIA	FUNDUS_BODY	R0	46.9	Russia	FEMALE	WHITE	LIVING	286	NA	NO	NA	CIN	1.361	0	FALSE	FALSE	MSS	0	0	0	0	0	0	0	0	0	1.91	0.22	0.201	75	66	0	C1	C4	High	C4	OTHER	FALSE
TCGA-BR-6565	Intestinal	Tubular	NA	Tubular	T4a	N0	M0	Stage_IIB	FUNDUS_BODY	R0	67.06	Russia	MALE	WHITE	DECEASED	19	279	NO	NA	CIN	5.606	0	FALSE	FALSE	MSS	0	1	0	0	0	0	0	0	0	4.87	0.32	0.2	75	65	0	C2	C4	High	C4	OTHER	FALSE
TCGA-BR-6566	Intestinal	Mucinous	NA	Mucinous	T3	N0	M0	Stage_IIA	FUNDUS_BODY	R0	64.08	Russia	FEMALE	WHITE	LIVING	378	NA	NO	NA	MSI	35.532	1	TRUE	FALSE	MSI-H	0	0	0	0	0	0	0	0	0	2.18	0.41	0.315	80	82	0	C3	C2	Low	C3	OTHER	FALSE
TCGA-BR-6705	Diffuse	NA	0	Poorly_Cohesive	T3	N3	M0	Stage_IIIB	FUNDUS_BODY	R0	68.65	Ukraine	FEMALE	WHITE	DECEASED	383	741	NA	NA	GS	4.007	0	FALSE	TRUE	MSI-L	0	0	0	1	0	0	0	0	0	2.16	0.17	0.304	72	77	0	C1	C4	Low	C4	OTHER	FALSE
TCGA-BR-6707	Intestinal	Tubular	NA	Tubular	T3	N0	M0	Stage_IIA	FUNDUS_BODY	R0	75.37	Ukraine	MALE	WHITE	LIVING	338	NA	NO	NA	EBV	2.666	0	FALSE	TRUE	MSS	1	0	1	0	1	0	0	0	0	2.23	0.54	0.255	80	75	0	C2	C1	Low	C1	GASTRIC-EBV-CIMP	FALSE
TCGA-BR-6801	Intestinal	Tubular	NA	Tubular	T3	N0	M0	Stage_IIA	FUNDUS_BODY	R0	70.19	Russia	MALE	WHITE	LIVING	642	NA	NO	NA	GS	1.905	0	FALSE	TRUE	MSI-L	0	0	0	0	0	0	0	0	0	1.22	0.73	0.108	75	70	0	C3	C4	Low	C4	OTHER	FALSE
TCGA-BR-6802	Intestinal	Tubular	NA	Tubular	T3	N1	M0	Stage_IIB	FUNDUS_BODY	R0	65.48	Russia	MALE	WHITE	LIVING	23	NA	NA	NA	MSI	17.352	1	TRUE	FALSE	MSI-H	0	0	1	1	1	1	0	1	0	2.12	0.3	0.428	75	73	0	C3	C1	Low	C3	OTHER	FALSE
TCGA-BR-6803	Diffuse	NA	1	Poorly_Cohesive	T3	N0	M0	Stage_IIB	FUNDUS_BODY	R0	54.07	Russia	FEMALE	WHITE	LIVING	565	NA	NO	NA	GS	0.761	0	FALSE	FALSE	MSS	0	1	0	0	0	0	0	0	0	1.87	0.28	0.31	65	65	0	C1	C4	Low	C4	OTHER	FALSE
TCGA-BR-7196	Diffuse	NA	0	Poorly_Cohesive	T3	N3	M1	Stage_IV	GEJ_CARDIA	R0	64.64	Ukraine	MALE	WHITE	LIVING	3	NA	NA	NA	EBV	2.873	0	FALSE	TRUE	MSS	1	0	1	0	1	0	0	0	0	2.07	0.3	0.461	60	40	17	C2	C4	Low	C1	GASTRIC-EBV-CIMP	FALSE
TCGA-BR-7197	Intestinal	Tubular	NA	Tubular	T3	N0	M0	Stage_IIA	ANTRUM	R0	69.67	Ukraine	MALE	WHITE	LIVING	240	NA	NO	NA	CIN	6.786	0	FALSE	FALSE	MSS	0	1	0	0	0	0	0	0	0	2.54	0.64	0.073	70	45	10	C3	C4	High	C4	OTHER	FALSE
TCGA-BR-7703	Intestinal	Papillary	NA	Papillary	T1b	N0	M0	Stage_IA	FUNDUS_BODY	R0	81.34	Russia	MALE	WHITE	LIVING	438	NA	NO	NA	MSI	28.749	1	TRUE	TRUE	MSI-H	0	1	0	1	0	0	0	0	1	1.95	0.63	0.094	74	82	15	C3	C4	Low	C2	GASTRIC-CIMP	FALSE
TCGA-BR-7707	Intestinal	Tubular	NA	Tubular	T2	N0	M0	Stage_IB	FUNDUS_BODY	R0	69.34	Russia	FEMALE	WHITE	LIVING	475	NA	NO	NA	MSI	55.018	1	TRUE	TRUE	MSI-H	0	1	0	1	0	0	0	0	0	2.1	0.58	0.237	60	60	0	C3	C3	Low	C2	GASTRIC-CIMP	FALSE
TCGA-BR-7715	Intestinal	Tubular	NA	Tubular	T3	N0	M0	Stage_IIA	FUNDUS_BODY	R0	65.33	Russia	MALE	WHITE	LIVING	469	NA	NO	NA	CIN	5.658	0	FALSE	FALSE	MSS	0	1	0	0	0	0	0	0	0	3.4	0.66	0.057	72	77	3	C3	C4	High	C3	OTHER	FALSE
TCGA-BR-7716	Intestinal	Tubular	NA	Tubular	T3	N1	M0	Stage_IIB	FUNDUS_BODY	R0	62.5	Russia	FEMALE	WHITE	LIVING	468	NA	NO	NA	CIN	6.338	0	FALSE	FALSE	MSS	0	1	0	0	0	0	0	0	0	2.91	0.31	0.295	61	80	30	C2	C4	High	C4	OTHER	FALSE
TCGA-BR-7717	Intestinal	Tubular	NA	Tubular	T3	N1	M0	Stage_IIB	GEJ_CARDIA	R0	63.25	Russia	MALE	WHITE	LIVING	21	NA	NA	NA	CIN	5.765	0	FALSE	TRUE	MSS	0	0	0	0	0	0	0	0	0	2.62	0.54	0.166	70	90	12	C3	C4	High	C3	OTHER	FALSE
TCGA-BR-7723	Intestinal	Tubular	NA	Tubular	T3	N3	M0	Stage_IIIB	FUNDUS_BODY	R0	59.79	Ukraine	MALE	WHITE	LIVING	432	NA	YES	427	CIN	6.275	0	FALSE	FALSE	MSI-L	0	1	0	0	0	0	0	0	0	4.2	0.53	0.138	77	95	12	C3	C1	High	C4	OTHER	FALSE
TCGA-BR-7851	Intestinal	Tubular	NA	Tubular	T4a	N0	M0	Stage_IIB	FUNDUS_BODY	R0	74.17	Russia	MALE	WHITE	LIVING	378	NA	NO	NA	MSI	58.66	1	TRUE	FALSE	MSI-H	0	0	1	0	1	0	0	0	0	1.99	0.61	0.16	57	59	0	C3	C4	Low	C2	GASTRIC-CIMP	FALSE
TCGA-BR-7901	Intestinal	Tubular	NA	Tubular	T3	N1	M0	Stage_IIB	GEJ_CARDIA	R0	74.01	Ukraine	MALE	WHITE	DECEASED	6	82	YES	68	CIN	8.041	0	FALSE	FALSE	MSS	0	1	0	0	0	0	0	0	0	4.79	0.3	0.162	60	50	0	C4	C4	High	C4	OTHER	FALSE
TCGA-BR-7957	Diffuse	NA	0	Poorly_Cohesive	T4a	N3	M1	Stage_IV	FUNDUS_BODY	R0	50.7	Russia	FEMALE	WHITE	LIVING	21	NA	NA	NA	GS	2.093	0	FALSE	FALSE	MSS	0	0	0	0	0	0	0	0	0	1.93	0.2	0.259	60	45	0	C1	C4	Low	C4	OTHER	FALSE
TCGA-BR-7958	Intestinal	Tubular	NA	Tubular	T3	N0	M0	Stage_IIA	FUNDUS_BODY	R0	60.79	Russia	MALE	WHITE	LIVING	388	NA	NO	NA	EBV	5.91	0	FALSE	TRUE	MSS	1	0	0	0	0	0	0	0	0	2.12	0.45	0.295	60	90	0	C2	C3	Low	C1	GASTRIC-EBV-CIMP	FALSE
TCGA-BR-7959	Intestinal	Mucinous	NA	Mucinous	T4a	N1	M0	Stage_IIIA	GEJ_CARDIA	R0	59.49	Russia	MALE	WHITE	LIVING	569	NA	NO	NA	CIN	3.726	0	FALSE	FALSE	MSI-L	0	0	0	0	0	0	0	1	0	2.76	0.41	0.151	70	66	0	C1	C4	High	C3	OTHER	FALSE
TCGA-BR-8058	Diffuse	NA	0	Poorly_Cohesive	T3	N2	M0	Stage_IIIA	ANTRUM	R0	53.82	Russia	FEMALE	WHITE	LIVING	537	NA	NA	NA	GS	2.113	0	FALSE	FALSE	MSI-L	0	0	0	0	0	0	0	0	0	1.75	0.3	0.398	75	0	0	C2	C3	Low	C4	OTHER	FALSE
TCGA-BR-8059	Intestinal	Tubular	NA	Tubular	T3	N1	M0	Stage_IIB	FUNDUS_BODY	R0	72.48	Russia	FEMALE	WHITE	DECEASED	25	439	NO	NA	MSI	24.674	1	FALSE	FALSE	MSI-H	0	0	0	1	1	0	0	1	1	2.1	0.37	0.254	62	57	5	C1	C4	High	C4	OTHER	FALSE
TCGA-BR-8077	Intestinal	Tubular	NA	Tubular	T3	N1	M0	Stage_IIB	FUNDUS_BODY	R0	58.62	Russia	FEMALE	WHITE	LIVING	21	NA	NA	NA	CIN	4.822	0	FALSE	FALSE	MSS	0	1	0	0	0	0	0	0	0	4.99	0.59	0.074	70	0	0	C3	C2	High	C4	OTHER	FALSE
TCGA-BR-8078	Intestinal	Tubular	NA	Tubular	T3	N0	M0	Stage_IIA	FUNDUS_BODY	R0	70.8	Russia	FEMALE	WHITE	LIVING	373	NA	NO	NA	MSI	59.779	1	TRUE	TRUE	MSI-H	0	0	0	1	1	0	0	0	0	2.13	0.65	0.132	85	0	0	C3	C3	Low	C2	GASTRIC-CIMP	FALSE
TCGA-BR-8080	Diffuse	NA	1	Poorly_Cohesive	T3	N3	M0	Stage_IIIB	FUNDUS_BODY	R0	72.68	Russia	FEMALE	WHITE	DECEASED	15	291	NO	NA	CIN	5.837	0	FALSE	FALSE	MSS	0	1	0	0	0	0	0	0	0	2.94	0.21	0.282	61	99	15	C1	C4	High	C4	OTHER	FALSE
TCGA-BR-8081	Intestinal	Tubular	NA	Tubular	T3	N0	M0	Stage_IIA	FUNDUS_BODY	R0	71.45	Russia	FEMALE	WHITE	LIVING	331	NA	NO	NA	MSI	32.731	1	TRUE	TRUE	MSI-H	0	1	1	0	1	0	0	1	1	2	0.35	0.365	85	79	7	C2	C3	Low	C2	GASTRIC-CIMP	FALSE
TCGA-BR-8286	Intestinal	Tubular	NA	Tubular	T4a	N0	M0	Stage_IIB	ANTRUM	R0	49.19	Russia	MALE	WHITE	LIVING	394	NA	NO	NA	CIN	5.598	0	FALSE	FALSE	MSI-L	0	1	0	0	0	0	0	1	0	3.04	0.54	0.115	85	81	0	C4	C3	High	C3	OTHER	FALSE
TCGA-BR-8289	Intestinal	Tubular	NA	Tubular	T3	N3	M1	Stage_IV	FUNDUS_BODY	R0	57.08	Russia	MALE	WHITE	DECEASED	8	81	NO	NA	CIN	7.826	0	FALSE	FALSE	MSS	0	1	0	0	0	0	0	0	0	3.78	0.49	0.089	85	85	0	C3	C3	High	C3	OTHER	FALSE
TCGA-BR-8291	Diffuse	NA	0	Poorly_Cohesive	T3	N1	M0	Stage_IIB	ANTRUM	R0	61.74	Russia	MALE	WHITE	LIVING	331	NA	NO	NA	CIN	1.34	0	FALSE	FALSE	MSS	0	0	0	0	0	0	0	1	0	1.72	0.35	0.316	75	80	0	C1	C3	High	C4	OTHER	FALSE
TCGA-BR-8295	Intestinal	Tubular	NA	Tubular	T4a	N0	M0	Stage_IIB	FUNDUS_BODY	R0	60.93	Russia	FEMALE	WHITE	LIVING	47	NA	NA	NA	CIN	1.963	0	NA	NA	MSI-L	0	1	0	0	0	0	0	0	0	3.31	0.65	0.088	85	85	0	NA	C1	High	C4	OTHER	FALSE
TCGA-BR-8296	Intestinal	Tubular	NA	Tubular	T3	N2	M0	Stage_IIIA	FUNDUS_BODY	R0	58.94	Russia	FEMALE	WHITE	LIVING	45	NA	NA	NA	CIN	3.064	0	NA	NA	MSS	0	1	0	0	0	0	0	0	0	2.7	0.21	0.354	80	80	0	NA	C4	High	C2	GASTRIC-CIMP	FALSE
TCGA-BR-8297	Diffuse	NA	0	Poorly_Cohesive	T4b	N3	M0	Stage_IIIC	FUNDUS_BODY	R0	58.11	Russia	MALE	WHITE	LIVING	23	NA	NA	NA	CIN	10.351	0	FALSE	FALSE	MSS	0	1	0	0	0	0	0	0	0	4.28	0.22	0.1	62	30	0	C1	C4	High	C3	OTHER	FALSE
TCGA-BR-8362	Intestinal	NA	NA	NA	T3	N3	M0	Stage_IIIB	FUNDUS_BODY	R0	65.15	Russia	MALE	WHITE	LIVING	11	NA	NA	NA	GS	NA	NA	FALSE	TRUE	MSS	0	NA	NA	NA	NA	NA	0	1	0	2.37	0.48	0.149	70	80	0	C3	C4	Low	C3	OTHER	FALSE
TCGA-BR-8364	Diffuse	NA	0	Poorly_Cohesive	T3	N2	M0	Stage_IIIA	FUNDUS_BODY	R0	42.13	Russia	FEMALE	WHITE	LIVING	674	NA	NO	NA	GS	0.93	0	FALSE	FALSE	MSS	0	0	0	0	0	0	0	1	0	1.94	0.17	0.237	55	50	0	C1	C4	Low	C4	OTHER	FALSE
TCGA-BR-8365	Diffuse	NA	0	Poorly_Cohesive	T3	N0	M0	Stage_IIA	FUNDUS_BODY	R0	70.43	Ukraine	FEMALE	WHITE	DECEASED	5	448	NA	NA	CIN	0.848	0	FALSE	FALSE	MSS	0	0	0	0	1	0	0	1	0	1.8	0.28	0.177	60	45	0	C1	C4	High	C4	OTHER	FALSE
TCGA-BR-8369	Intestinal	Mucinous	NA	Mucinous	T3	N3	M0	Stage_IIIB	ANTRUM	R0	76.8	Ukraine	FEMALE	WHITE	LIVING	407	NA	YES	399	CIN	7.499	0	TRUE	FALSE	MSS	0	1	0	0	0	0	0	0	0	3.36	0.28	0.215	75	77	0	C1	C4	High	C3	OTHER	FALSE
TCGA-BR-8371	Diffuse	NA	0	Poorly_Cohesive	T3	N3	M0	Stage_IIIB	GEJ_CARDIA	R0	62.65	Ukraine	MALE	WHITE	DECEASED	3	350	YES	348	GS	0.834	0	FALSE	FALSE	MSS	0	0	0	0	0	0	0	0	0	1.95	0.93	0.275	57	65	0	C1	C4	Low	C4	OTHER	FALSE
TCGA-BR-8372	Intestinal	Tubular	NA	Tubular	T3	N3	M0	Stage_IIIB	FUNDUS_BODY	R0	63.92	Russia	MALE	WHITE	LIVING	582	NA	NO	NA	MSI	50.347	1	TRUE	TRUE	MSI-H	0	0	0	0	1	0	0	1	0	2	0.9	0.095	80	80	0	C2	C4	Low	C2	GASTRIC-CIMP	FALSE
TCGA-BR-8373	Intestinal	Papillary	NA	Papillary	T4a	N1	M0	Stage_IIIA	FUNDUS_BODY	R0	65.01	Ukraine	FEMALE	WHITE	LIVING	429	NA	NO	NA	CIN	3.613	0	FALSE	FALSE	MSI-L	0	0	0	0	0	0	0	1	0	2.92	0.57	0.148	80	0	0	C3	C4	High	C3	OTHER	FALSE
TCGA-BR-8380	Diffuse	NA	1	Poorly_Cohesive	T4a	N3	M0	Stage_IIIC	ANTRUM	R1	55.19	Ukraine	MALE	WHITE	LIVING	7	NA	NA	NA	GS	2.958	0	FALSE	TRUE	MSI-L	0	0	0	0	0	0	0	0	0	5.85	1	0.177	68	95	10	C1	C4	Low	C3	OTHER	FALSE
TCGA-BR-8382	Intestinal	Tubular	NA	Tubular	T3	N3	M0	Stage_IIIB	ANTRUM	R0	67.73	Ukraine	FEMALE	WHITE	LIVING	472	NA	NO	NA	MSI	30.922	1	TRUE	FALSE	MSI-H	0	0	0	0	1	0	0	0	0	2.08	0.38	0.414	63	88	3	C2	C3	Low	C2	GASTRIC-CIMP	FALSE
TCGA-BR-8384	Diffuse	NA	0	Poorly_Cohesive	T3	N2	M0	Stage_IIIA	ANTRUM	R0	69.22	Ukraine	MALE	WHITE	LIVING	99	NA	NO	NA	GS	1.612	0	FALSE	FALSE	MSS	0	0	0	0	0	0	1	0	0	1.95	1	0.223	60	50	20	C1	C4	Low	C4	OTHER	FALSE
TCGA-BR-8483	Intestinal	Tubular	NA	Tubular	T3	N2	M0	Stage_IIIA	ANTRUM	R0	59.5	Ukraine	MALE	WHITE	LIVING	0	NA	NA	NA	CIN	4.521	0	FALSE	FALSE	MSS	0	1	0	0	0	0	0	0	0	NA	NA	0.022	75	0	0	C3	C4	High	C3	OTHER	FALSE
TCGA-BR-8484	Intestinal	Tubular	NA	Tubular	T4a	N1	M0	Stage_IIIA	FUNDUS_BODY	R0	61.83	Russia	MALE	WHITE	LIVING	21	NA	NA	NA	CIN	3.318	0	FALSE	FALSE	MSS	0	1	0	0	0	0	0	0	0	2.96	0.39	0.251	75	92	19	C2	C3	High	C4	OTHER	FALSE
TCGA-BR-8486	Intestinal	Tubular	NA	Tubular	T1b	N0	M0	Stage_IA	FUNDUS_BODY	R0	90	Russia	FEMALE	WHITE	LIVING	614	NA	NO	NA	CIN	2.043	0	FALSE	FALSE	MSS	0	1	0	0	0	0	0	0	0	1.83	0.64	0.142	65	0	0	C3	C2	High	C4	OTHER	FALSE
TCGA-BR-8487	Intestinal	Tubular	NA	Tubular	T3	N0	M0	Stage_IIA	ANTRUM	R0	64.07	Ukraine	FEMALE	WHITE	LIVING	12	NA	NO	NA	MSI	122.05	0	FALSE	TRUE	MSI-H	0	1	1	0	1	0	0	0	0	2.1	0.82	0.049	90	99	2	C4	C2	Low	C2	GASTRIC-CIMP	FALSE
TCGA-BR-8588	Diffuse	NA	0	Poorly_Cohesive	T4a	N0	M0	Stage_IIB	FUNDUS_BODY	R0	55.24	Russia	FEMALE	WHITE	LIVING	23	NA	NA	NA	GS	4.619	0	FALSE	FALSE	MSS	0	0	1	0	0	0	1	0	0	2.26	0.26	0.457	70	61	0	C4	C4	Low	C3	OTHER	FALSE
TCGA-BR-8591	Intestinal	Tubular	NA	Tubular	T3	N3	M0	Stage_IIIB	ANTRUM	R0	79.55	Russia	MALE	WHITE	LIVING	414	NA	NO	NA	MSI	52.803	1	TRUE	TRUE	MSI-H	0	0	1	0	1	0	0	0	0	2.01	0.53	0.251	75	76	0	C2	C4	Low	C2	GASTRIC-CIMP	FALSE
TCGA-BR-8592	Diffuse	NA	0	Poorly_Cohesive	T3	N1	M0	Stage_IIB	FUNDUS_BODY	R0	63.34	Russia	FEMALE	WHITE	LIVING	12	NA	NA	NA	GS	1.59	0	FALSE	FALSE	MSS	0	0	0	0	0	0	0	0	0	NA	NA	0.221	60	53	0	C1	C4	Low	C3	OTHER	FALSE
TCGA-BR-8676	Intestinal	NA	NA	NA	T3	N3	M0	Stage_IIIB	ANTRUM	R0	59.19	Ukraine	MALE	WHITE	LIVING	202	NA	NA	NA	EBV	3.07	0	NA	NA	MSS	1	0	1	0	0	0	0	0	0	2	0.56	0.284	75	73	10	NA	C2	Low	C1	GASTRIC-EBV-CIMP	FALSE
TCGA-BR-8677	Diffuse	NA	0	Poorly_Cohesive	T3	N3	M0	Stage_IIIB	ANTRUM	R0	74.53	Ukraine	FEMALE	WHITE	LIVING	0	NA	NA	NA	GS	2.557	0	FALSE	FALSE	MSS	0	0	0	0	1	0	0	0	0	1.89	0.25	0.362	61	70	22	C2	C3	Low	C4	OTHER	FALSE
TCGA-BR-8678	Intestinal	NA	NA	NA	T2	N0	M0	Stage_IB	FUNDUS_BODY	R0	76.76	Russia	MALE	WHITE	LIVING	5	NA	NA	NA	CIN	4.261	0	FALSE	FALSE	MSS	0	1	0	0	0	0	0	0	0	3.79	0.7	0.066	85	83	10	C3	C2	High	C4	OTHER	FALSE
TCGA-BR-8679	Intestinal	Mucinous	NA	Mucinous	T2	N0	M0	Stage_IB	FUNDUS_BODY	R0	63.2	Russia	FEMALE	WHITE	LIVING	5	NA	NA	NA	CIN	5.853	0	FALSE	TRUE	MSI-L	0	1	0	1	0	0	0	1	1	3.57	0.53	0.149	67	70	7	C3	C4	High	C2	GASTRIC-CIMP	FALSE
TCGA-BR-8680	Intestinal	Tubular	NA	Tubular	T4a	N2	M1	Stage_IV	ANTRUM	R0	45.55	Vietnam	MALE	ASIAN	LIVING	468	NA	NO	NA	GS	225.454	0	FALSE	FALSE	MSS	0	0	1	1	1	0	0	0	0	1.99	0.66	0.083	70	73	15	C3	C3	Low	C3	OTHER	FALSE
TCGA-BR-8682	Intestinal	Tubular	NA	Tubular	T4a	N0	M0	Stage_IIB	ANTRUM	R0	52.47	Vietnam	MALE	ASIAN	LIVING	459	NA	NO	NA	CIN	2.56	0	FALSE	TRUE	MSS	0	1	0	0	0	0	0	1	0	2.12	0.45	0.157	70	67	10	C1	C4	High	C3	OTHER	FALSE
TCGA-BR-8683	Intestinal	Tubular	NA	Tubular	T4a	N2	M0	Stage_IIIB	ANTRUM	R0	75.42	Vietnam	MALE	ASIAN	DECEASED	10	292	NO	NA	CIN	5.65	0	FALSE	FALSE	MSI-L	0	1	0	0	0	0	0	1	1	4.67	0.58	0.232	64	71	10	C3	C4	High	C3	OTHER	FALSE
TCGA-BR-8686	Diffuse	NA	0	Poorly_Cohesive	T4a	N1	M0	Stage_IIIA	ANTRUM	R0	69.47	Vietnam	MALE	ASIAN	LIVING	468	NA	NO	NA	EBV	4.779	0	FALSE	TRUE	MSS	1	0	1	0	1	0	0	0	0	3.91	0.33	0.216	75	90	10	C2	C4	High	C1	GASTRIC-EBV-CIMP	FALSE
TCGA-BR-8687	Intestinal	Papillary	NA	Papillary	T3	N2	M0	Stage_IIIA	GEJ_CARDIA	R0	67	Russia	FEMALE	WHITE	LIVING	25	NA	NA	NA	CIN	6.854	0	FALSE	FALSE	MSS	0	0	0	1	1	0	0	0	0	2.8	0.62	0.084	82	95	5	NA	C5	High	C4	OTHER	FALSE
TCGA-BR-8690	Intestinal	NA	NA	NA	T3	N3	M0	Stage_IIIB	GEJ_CARDIA	R0	54.36	Ukraine	FEMALE	WHITE	LIVING	308	NA	NO	NA	CIN	5.853	0	NA	NA	MSI-L	0	1	0	0	0	0	0	0	0	3.02	0.33	0.314	65	83	14	NA	C3	High	C4	OTHER	FALSE
TCGA-BR-A44T	Diffuse	NA	0	Poorly_Cohesive	T3	N0	M0	Stage_IIA	GEJ_CARDIA	R0	53.13	Ukraine	FEMALE	WHITE	LIVING	369	NA	NO	NA	GS	1.013	0	FALSE	FALSE	MSS	0	0	0	0	0	0	0	0	0	NA	NA	0.569	60	35	20	C1	C4	Low	C4	OTHER	FALSE
TCGA-BR-A452	Intestinal	Tubular	NA	Tubular	T4a	N1	M0	Stage_IIIA	ANTRUM	R0	57.79	Vietnam	MALE	ASIAN	LIVING	6	NA	NO	NA	CIN	5.357	0	FALSE	FALSE	MSS	0	1	0	0	0	0	0	0	0	NA	NA	0.161	80	75	2	C3	C2	High	C4	OTHER	FALSE
TCGA-BR-A453	Diffuse	NA	1	Poorly_Cohesive	T4a	N3	M1	Stage_IV	ANTRUM	R0	51.98	Vietnam	MALE	ASIAN	DECEASED	5	98	NO	NA	GS	2.67	0	FALSE	FALSE	MSS	0	0	0	0	1	0	0	0	0	2	1	0.287	60	60	5	C1	C4	Low	C4	OTHER	FALSE
TCGA-BR-A4CR	Intestinal	Tubular	NA	Tubular	T3	N3	M0	Stage_IIIB	FUNDUS_BODY	R0	70.28	Russia	FEMALE	WHITE	LIVING	51	NA	NO	NA	CIN	2.665	0	FALSE	FALSE	MSS	0	1	0	0	0	0	0	0	0	3.24	0.77	0.06	85	65	4	C3	C5	High	C4	OTHER	FALSE
TCGA-BR-A4CS	Intestinal	NA	NA	NA	T3	N3	M0	Stage_IIIB	FUNDUS_BODY	R0	77.24	Russia	MALE	WHITE	LIVING	28	NA	NO	NA	CIN	5.956	0	FALSE	FALSE	MSS	0	1	0	0	0	0	0	0	0	3.06	0.43	0.287	90	78	2	C3	C3	High	C3	OTHER	FALSE
TCGA-BR-A4IU	Diffuse	NA	0	Poorly_Cohesive	T4a	N1	M0	Stage_IIIA	ANTRUM	R0	34.5	Vietnam	FEMALE	ASIAN	LIVING	396	NA	NO	NA	GS	1.003	0	FALSE	FALSE	MSS	0	1	0	0	0	0	1	1	0	2.04	0.94	0.356	80	60	0	C1	C4	Low	C3	OTHER	FALSE
TCGA-BR-A4IV	Diffuse	NA	1	Poorly_Cohesive	T4a	N2	M0	Stage_IIIB	ANTRUM	R0	47.95	Vietnam	MALE	ASIAN	LIVING	389	NA	NO	NA	GS	0.914	0	FALSE	FALSE	MSS	0	0	1	0	0	1	0	0	0	1.95	0.84	0.26	65	100	0	C1	C4	Low	C4	OTHER	FALSE
TCGA-BR-A4IY	Intestinal	Tubular	NA	Tubular	T4a	N0	M0	Stage_IIB	ANTRUM	R0	58.35	Vietnam	MALE	ASIAN	LIVING	386	NA	NO	NA	CIN	5.071	0	FALSE	TRUE	MSS	0	1	0	0	0	0	0	1	1	2.11	0.35	0.252	90	80	0	C2	C3	High	C1	GASTRIC-EBV-CIMP	FALSE
TCGA-BR-A4IZ	Diffuse	NA	1	Poorly_Cohesive	T4a	N2	M0	Stage_IIIB	ANTRUM	R0	45.71	Vietnam	FEMALE	ASIAN	LIVING	6	NA	NA	NA	GS	0.342	0	FALSE	FALSE	MSS	0	0	0	0	0	0	0	1	0	NA	NA	0.311	65	100	2	C1	C3	Low	C4	OTHER	FALSE
TCGA-BR-A4J1	Intestinal	Tubular	NA	Tubular	T4a	N1	M0	Stage_IIIA	ANTRUM	R0	63.7	Vietnam	MALE	ASIAN	DECEASED	NA	5	NA	NA	CIN	2.766	0	FALSE	FALSE	MSS	0	0	0	0	1	0	0	0	0	2.52	0.79	0.049	75	90	5	C3	C2	High	C4	OTHER	FALSE
TCGA-BR-A4J2	Diffuse	NA	0	Poorly_Cohesive	T4a	N0	M0	Stage_IIB	ANTRUM	R0	70.89	Vietnam	MALE	ASIAN	LIVING	413	NA	NO	NA	GS	1.655	0	FALSE	FALSE	MSS	0	0	0	0	0	0	0	1	0	1.96	0.97	0.383	70	95	5	C1	C3	Low	C3	OTHER	FALSE
TCGA-BR-A4J4	Diffuse	NA	0	Poorly_Cohesive	T4a	N2	M0	Stage_IIIB	ANTRUM	R0	39.58	Vietnam	MALE	ASIAN	LIVING	6	NA	NA	NA	EBV	2.989	0	FALSE	TRUE	MSI-L	1	0	0	0	0	0	0	1	0	4.07	1	0.241	80	53	6	C3	C3	Low	C1	GASTRIC-EBV-CIMP	FALSE
TCGA-BR-A4J5	Intestinal	Mucinous	NA	Mucinous	T4a	N1	M0	Stage_IIIA	ANTRUM	R0	56.71	Vietnam	MALE	ASIAN	LIVING	383	NA	NO	NA	GS	NA	NA	FALSE	FALSE	MSS	0	NA	NA	NA	NA	NA	0	0	0	1.97	0.96	0.26	70	40	2	C1	C3	Low	C3	OTHER	FALSE
TCGA-BR-A4J6	Intestinal	Tubular	NA	Tubular	T3	N0	M0	Stage_IIA	GEJ_CARDIA	R0	69.21	Ukraine	FEMALE	WHITE	LIVING	0	NA	NA	NA	GS	1.322	0	FALSE	FALSE	MSS	0	0	0	0	0	0	0	0	0	1.82	0.62	0.049	75	45	4	C4	C3	Low	C4	OTHER	FALSE
TCGA-BR-A4J7	Intestinal	Mucinous	NA	Mucinous	T4a	N0	M0	Stage_IIB	ANTRUM	R0	49.1	Vietnam	MALE	ASIAN	LIVING	6	NA	NA	NA	GS	1.977	0	FALSE	FALSE	MSS	0	0	0	0	0	0	0	0	0	3.53	0.38	0.275	100	75	0	C1	C4	Low	C4	OTHER	FALSE
TCGA-BR-A4J9	Diffuse	NA	0	Poorly_Cohesive	T3	N0	M0	Stage_IIA	ANTRUM	R0	55.01	Ukraine	MALE	WHITE	LIVING	0	NA	NA	NA	GS	NA	NA	FALSE	FALSE	MSS	0	NA	NA	NA	NA	NA	0	0	0	1.95	0.97	0.229	75	25	3	C1	C4	Low	C4	OTHER	FALSE
TCGA-BR-A4PD	Intestinal	Tubular	NA	Tubular	T4a	N0	M0	Stage_IIB	FUNDUS_BODY	R0	72.1	Russia	FEMALE	WHITE	LIVING	42	NA	NO	NA	CIN	5.995	0	FALSE	FALSE	MSS	0	1	0	0	0	0	0	1	0	4.3	0.43	0.16	90	90	0	C4	C2	High	C4	OTHER	FALSE
TCGA-BR-A4PE	Intestinal	Tubular	NA	Tubular	T2	N0	M0	Stage_IB	GEJ_CARDIA	R0	68.41	Russia	FEMALE	WHITE	LIVING	0	NA	NA	NA	CIN	7.774	0	FALSE	TRUE	MSS	0	1	0	0	1	0	0	0	0	3.35	0.55	0.121	80	60	0	C3	C2	High	C2	GASTRIC-CIMP	FALSE
TCGA-BR-A4PF	Intestinal	NA	NA	NA	T4a	N2	M0	Stage_IIIB	ANTRUM	R0	72.31	Russia	MALE	WHITE	LIVING	22	NA	NA	NA	CIN	5.471	0	FALSE	FALSE	MSS	0	1	0	0	0	0	0	0	0	4.66	1	0.296	60	50	0	C3	C3	High	C3	OTHER	FALSE
TCGA-BR-A4QI	Intestinal	NA	NA	NA	T3	N0	M0	Stage_IIA	ANTRUM	R0	70.99	Ukraine	FEMALE	WHITE	LIVING	0	NA	NO	NA	CIN	5.079	0	FALSE	TRUE	MSS	0	1	0	0	0	0	0	1	1	NA	NA	0.118	75	100	2	C3	C3	High	C2	GASTRIC-CIMP	FALSE
TCGA-BR-A4QL	Intestinal	NA	NA	NA	T3	N3	M0	Stage_IIIB	ANTRUM	R0	75.56	Ukraine	FEMALE	WHITE	LIVING	0	NA	NO	NA	MSI	76.621	0	NA	NA	MSI-H	0	0	0	1	1	0	0	0	0	2.05	0.81	0.05	60	70	0	NA	C5	Low	C2	GASTRIC-CIMP	FALSE
TCGA-BR-A4QM	Diffuse	NA	0	Poorly_Cohesive	T3	N2	M1	Stage_IV	GEJ_CARDIA	R0	65.7	Ukraine	MALE	WHITE	LIVING	0	NA	NO	NA	GS	4.38	0	NA	NA	MSS	0	0	0	0	0	1	0	1	0	2.01	0.51	0.224	65	100	3	NA	C2	Low	C2	GASTRIC-CIMP	FALSE
TCGA-CD-5798	Diffuse	NA	1	Poorly_Cohesive	T3	N0	M0	Stage_IIA	ANTRUM	NA	82.99	Vietnam	MALE	ASIAN	LIVING	61	NA	NO	NA	GS	3.25	0	FALSE	FALSE	MSS	0	0	0	1	0	0	0	0	0	2.02	0.21	0.181	70	47	0	C1	C4	Low	C4	OTHER	FALSE
TCGA-CD-5799	Diffuse	NA	0	Poorly_Cohesive	T2	N1	M0	Stage_IIA	ANTRUM	NA	45.27	Vietnam	MALE	ASIAN	LIVING	78	NA	NO	NA	CIN	1.935	0	FALSE	FALSE	MSS	0	1	0	0	0	0	0	0	0	3.26	0.63	0.172	80	76	0	C3	C1	High	C4	OTHER	FALSE
TCGA-CD-5800	Intestinal	Papillary	NA	Papillary	T3	N0	M0	Stage_IIA	ANTRUM	R0	51	Vietnam	FEMALE	ASIAN	LIVING	406	NA	NO	NA	CIN	6.127	0	FALSE	FALSE	MSS	0	1	0	0	0	0	0	0	0	3.17	0.48	0.216	80	80	0	C3	C1	High	C4	OTHER	FALSE
TCGA-CD-5801	Intestinal	NA	NA	NA	T4a	N2	M0	Stage_IIIB	ANTRUM	R0	69	Vietnam	MALE	ASIAN	DECEASED	386	386	NO	NA	EBV	20.095	1	FALSE	TRUE	MSS	1	0	1	0	0	0	0	0	0	3.5	0.31	0.291	80	90	0	C2	C1	High	C1	GASTRIC-EBV-CIMP	FALSE
TCGA-CD-5803	Diffuse	NA	0	Poorly_Cohesive	T3	N0	M0	Stage_IIA	ANTRUM	NA	78.33	Vietnam	FEMALE	ASIAN	LIVING	0	NA	NA	NA	GS	1.484	0	FALSE	FALSE	MSS	0	0	0	0	1	0	0	0	0	1.74	0.24	0.327	55	47	0	C1	C4	Low	C4	OTHER	FALSE
TCGA-CD-5804	Intestinal	Tubular	NA	Tubular	T3	N1	M0	Stage_IIB	ANTRUM	R0	90	Vietnam	MALE	ASIAN	LIVING	0	NA	NA	NA	CIN	3.375	0	FALSE	FALSE	MSS	0	1	0	0	0	0	0	0	0	2.29	0.43	0.309	75	85	0	C4	C4	High	C4	OTHER	FALSE
TCGA-CD-5813	Diffuse	NA	1	Poorly_Cohesive	T3	N0	M0	Stage_IIA	FUNDUS_BODY	NA	60.22	Vietnam	MALE	ASIAN	LIVING	0	NA	NA	NA	GS	6.427	0	FALSE	FALSE	MSS	0	1	0	0	0	0	0	0	0	NA	NA	0.215	75	80	0	C1	C1	NA	C4	OTHER	FALSE
TCGA-CD-8524	Diffuse	NA	0	Poorly_Cohesive	T3	N0	M0	Stage_IIA	ANTRUM	R0	61.45	Vietnam	FEMALE	ASIAN	LIVING	0	NA	NO	NA	CIN	5.916	0	FALSE	FALSE	MSI-L	0	1	0	0	0	0	0	0	0	2.83	0.38	0.202	80	85	0	C3	C3	High	C3	OTHER	FALSE
TCGA-CD-8525	Intestinal	Tubular	NA	Tubular	T3	N1	M0	Stage_IIB	ANTRUM	R0	82.15	Vietnam	FEMALE	ASIAN	LIVING	0	NA	NO	NA	CIN	2.98	0	NA	NA	MSS	0	1	0	0	0	0	0	0	0	3.09	0.3	0.325	67	80	0	NA	C3	High	C4	OTHER	FALSE
TCGA-CD-8526	Intestinal	Tubular	NA	Tubular	T3	N1	M0	Stage_IIB	ANTRUM	R0	73.49	Vietnam	FEMALE	ASIAN	LIVING	0	NA	NO	NA	CIN	1.503	0	FALSE	FALSE	MSS	0	1	0	0	0	0	0	0	0	2.84	0.31	0.368	67	90	0	C2	C3	High	C4	OTHER	FALSE
TCGA-CD-8527	Intestinal	Tubular	NA	Tubular	T2	N1	M0	Stage_IIA	ANTRUM	R0	72.56	Vietnam	FEMALE	ASIAN	LIVING	0	NA	NO	NA	CIN	10.261	0	NA	NA	MSI-L	0	0	0	0	0	0	0	0	0	NA	NA	0.06	82	90	0	NA	C3	High	C3	OTHER	FALSE
TCGA-CD-8528	Diffuse	NA	0	Poorly_Cohesive	T4a	N0	M0	Stage_IIB	ANTRUM	R0	43.77	Vietnam	FEMALE	ASIAN	LIVING	0	NA	NO	NA	CIN	4.201	0	TRUE	FALSE	MSI-L	0	1	0	0	0	0	0	1	0	3.18	0.55	0.181	87	92	0	C3	C2	High	C2	GASTRIC-CIMP	FALSE
TCGA-CD-8529	Intestinal	Mucinous	NA	Mucinous	T4b	N0	M1	Stage_IV	ANTRUM	R0	65.65	Vietnam	MALE	ASIAN	LIVING	0	NA	NO	NA	CIN	14.821	1	FALSE	FALSE	MSS	0	0	0	0	0	0	0	1	0	1.97	0.95	0.363	65	75	0	C4	C3	High	C4	OTHER	FALSE
TCGA-CD-8530	Diffuse	NA	0	Poorly_Cohesive	T3	N0	M0	Stage_IIA	FUNDUS_BODY	R0	52	Vietnam	MALE	ASIAN	LIVING	0	NA	NO	NA	CIN	3.412	0	FALSE	FALSE	MSS	0	1	0	0	0	0	0	0	0	NA	NA	0.308	85	90	0	C1	C4	High	C4	OTHER	FALSE
TCGA-CD-8531	Diffuse	NA	0	Poorly_Cohesive	T3	N1	M0	Stage_IIB	FUNDUS_BODY	R0	66.95	Vietnam	FEMALE	ASIAN	LIVING	0	NA	NO	NA	GS	9.174	0	FALSE	TRUE	MSS	0	1	0	0	0	0	0	1	0	2.13	0.85	0.064	85	88	0	C2	C3	Low	C1	GASTRIC-EBV-CIMP	FALSE
TCGA-CD-8532	Intestinal	Tubular	NA	Tubular	T3	N0	M0	Stage_IIA	GEJ_CARDIA	R0	52.8	Vietnam	MALE	ASIAN	LIVING	0	NA	NO	NA	GS	1.85	0	FALSE	FALSE	MSS	0	0	0	0	0	0	0	1	1	3.7	1	0.252	55	85	0	C2	C3	Low	C4	OTHER	FALSE
TCGA-CD-8534	Diffuse	NA	1	Poorly_Cohesive	T3	N0	M0	Stage_IIA	ANTRUM	R0	41.69	Vietnam	MALE	ASIAN	LIVING	0	NA	NO	NA	CIN	2.766	0	FALSE	FALSE	MSS	0	0	0	0	0	0	0	0	0	1.76	0.95	0.188	82	90	0	C4	C4	High	C3	OTHER	FALSE
TCGA-CD-8535	Intestinal	Tubular	NA	Tubular	T3	N2	M0	Stage_IIIA	FUNDUS_BODY	R0	59.03	Vietnam	MALE	ASIAN	LIVING	0	NA	NO	NA	CIN	10.64	0	FALSE	FALSE	MSS	0	1	0	1	0	0	0	0	0	2.71	0.91	0.012	85	73	0	C3	C3	High	C3	OTHER	FALSE
TCGA-CD-A486	Intestinal	NA	NA	NA	T3	N0	M0	Stage_IIA	GEJ_CARDIA	NA	68.12	Vietnam	MALE	ASIAN	LIVING	0	NA	NO	NA	CIN	3.664	0	FALSE	FALSE	MSS	0	1	0	0	0	0	0	0	0	3.94	0.57	0.118	75	100	3	C2	C3	High	C4	OTHER	FALSE
TCGA-CD-A489	Diffuse	NA	0	Poorly_Cohesive	T3	N0	M0	Stage_IIA	ANTRUM	NA	58.91	Vietnam	MALE	ASIAN	LIVING	0	NA	NO	NA	CIN	2.965	0	FALSE	FALSE	MSS	0	1	0	0	0	0	0	0	0	1.57	0.48	0.189	65	100	2	C1	C4	High	C3	OTHER	FALSE
TCGA-CD-A48A	Intestinal	Tubular	NA	Tubular	T3	N0	M0	Stage_IIA	GEJ_CARDIA	NA	57.06	Vietnam	MALE	ASIAN	LIVING	0	NA	NO	NA	CIN	8.909	0	NA	NA	MSI-L	0	1	0	0	0	0	NA	NA	NA	4.43	0.64	0.051	85	100	1	NA	C3	High	C3	OTHER	FALSE
TCGA-CD-A48C	Intestinal	NA	NA	NA	T3	N1	M0	Stage_IIB	ANTRUM	NA	79.95	Vietnam	FEMALE	ASIAN	LIVING	0	NA	NO	NA	CIN	8.343	0	FALSE	FALSE	MSS	0	1	0	0	0	0	0	1	0	4.33	0.59	0.045	65	90	2	C3	C3	High	C2	GASTRIC-CIMP	FALSE
TCGA-CD-A4MG	Intestinal	Mucinous	NA	Mucinous	T3	N0	M0	Stage_IIA	GEJ_CARDIA	NA	76.71	Vietnam	MALE	ASIAN	LIVING	0	NA	NO	NA	MSI	97.656	0	TRUE	TRUE	MSI-H	0	0	0	0	1	0	0	0	1	4.1	0.94	0.158	80	80	0	C3	C3	Low	C2	GASTRIC-CIMP	FALSE
TCGA-CD-A4MH	Intestinal	Tubular	NA	Tubular	T3	N0	M0	Stage_IIA	ANTRUM	NA	86.75	Vietnam	FEMALE	ASIAN	LIVING	0	NA	NO	NA	CIN	4.69	0	FALSE	FALSE	MSS	0	1	0	0	0	0	0	0	0	2.84	0.54	0.142	85	80	0	C4	C2	High	C4	OTHER	FALSE
TCGA-CD-A4MI	Intestinal	Tubular	NA	Tubular	T3	N1	M0	Stage_IIB	ANTRUM	NA	62.21	Vietnam	MALE	ASIAN	LIVING	0	NA	NO	NA	MSI	35.52	1	TRUE	TRUE	MSI-H	0	0	1	0	0	0	0	0	0	1.95	0.96	0.441	70	60	0	C1	C4	Low	C2	GASTRIC-CIMP	FALSE
TCGA-CD-A4MJ	Intestinal	Tubular	NA	Tubular	T2	N0	M0	Stage_IB	FUNDUS_BODY	NA	60.05	Vietnam	MALE	ASIAN	LIVING	0	NA	NO	NA	MSI	25.544	1	TRUE	TRUE	MSI-H	0	0	0	1	1	0	0	0	0	2	1	0.107	75	60	0	C3	C3	Low	C2	GASTRIC-CIMP	FALSE
TCGA-CG-4301	Intestinal	Tubular	NA	Tubular	T4b	N2	M1	Stage_IV	GEJ_CARDIA	R2	75.34	Germany	FEMALE	NA	LIVING	92	NA	NA	NA	CIN	1.996	0	NA	NA	MSS	0	0	0	0	0	0	0	0	0	1.89	0.42	0.155	75	76	3	C4	C1	High	C4	OTHER	FALSE
TCGA-CG-4304	Intestinal	Papillary	NA	Papillary	T2	N0	M0	Stage_IB	GEJ_CARDIA	R0	84.92	Germany	MALE	NA	LIVING	822	NA	NA	NA	CIN	2.655	0	NA	NA	MSS	0	0	0	0	0	0	0	0	0	1.97	0.58	0.223	72	82	15	C4	C2	High	C3	OTHER	FALSE
TCGA-CG-4305	Intestinal	Tubular	NA	Tubular	T2	N1	M0	Stage_IIA	ANTRUM	R0	69.26	Germany	MALE	NA	LIVING	485	NA	NA	457	MSI	40.792	1	NA	NA	MSI-H	0	0	1	0	1	0	0	0	0	2.29	0.39	0.291	75	76	15	C3	C2	Low	C2	GASTRIC-CIMP	FALSE
TCGA-CG-4306	Intestinal	Mucinous	NA	Mucinous	T4a	N2	M1	Stage_IV	ANTRUM	R2	90	Germany	MALE	NA	DECEASED	NA	31	NA	NA	MSI	39.195	1	NA	NA	MSI-H	0	0	0	0	1	0	0	0	0	2	0.5	0.26	77	89	10	C4	C2	Low	C2	GASTRIC-CIMP	FALSE
TCGA-CG-4436	Intestinal	Papillary	NA	Papillary	T2	N0	M0	Stage_IB	NA	R0	57.33	Germany	MALE	NA	LIVING	242	NA	NO	NA	CIN	6.869	0	NA	NA	MSI-L	0	1	0	0	0	0	0	1	0	6.31	0.39	0.272	80	70	0	NA	C2	High	C4	OTHER	FALSE
TCGA-CG-4437	Intestinal	Tubular	NA	Tubular	T3	N2	M0	Stage_IIIA	GEJ_CARDIA	R0	83.42	Germany	MALE	NA	LIVING	245	NA	NO	NA	CIN	19.529	1	FALSE	TRUE	MSI-L	0	0	0	0	1	0	0	0	0	3.89	0.37	0.177	60	65	0	C2	C3	High	C2	GASTRIC-CIMP	FALSE
TCGA-CG-4438	Intestinal	Tubular	NA	Tubular	T4a	N3	M0	Stage_IIIC	ANTRUM	R0	56.33	Germany	MALE	NA	LIVING	1644	NA	NA	NA	CIN	5.375	0	NA	NA	MSS	0	1	0	0	0	0	0	1	1	2.8	0.67	0.125	80	85	0	C3	C2	High	C4	OTHER	FALSE
TCGA-CG-4441	Intestinal	Tubular	NA	Tubular	T3	N3	M0	Stage_IIIB	FUNDUS_BODY	R0	83.58	Germany	MALE	NA	DECEASED	NA	426	NA	NA	CIN	4.549	0	FALSE	FALSE	MSS	0	0	0	0	0	0	0	0	0	NA	NA	0.165	70	70	11	C3	C2	High	C3	OTHER	FALSE
TCGA-CG-4442	Intestinal	Tubular	NA	Tubular	T3	N0	M0	Stage_IIA	ANTRUM	R0	85.83	Germany	MALE	NA	LIVING	0	NA	NA	NA	MSI	62.217	1	NA	NA	MSI-H	0	0	1	0	1	0	0	1	0	2.05	0.73	0.137	75	76	0	C3	C2	Low	C2	GASTRIC-CIMP	FALSE
TCGA-CG-4443	Intestinal	Tubular	NA	Tubular	T1b	N0	M0	Stage_IA	FUNDUS_BODY	R0	68.42	Germany	MALE	NA	LIVING	912	NA	NA	NA	CIN	3.995	0	NA	NA	MSS	0	0	0	0	0	0	0	0	0	1.95	0.87	0.028	80	89	0	C3	C1	High	C4	OTHER	FALSE
TCGA-CG-4444	Intestinal	Mucinous	NA	Mucinous	T3	N3	M0	Stage_IIIB	FUNDUS_BODY	R0	76.42	Germany	MALE	NA	LIVING	1431	NA	NO	NA	CIN	6.911	0	NA	NA	MSS	0	1	0	0	0	0	0	1	0	4.03	0.49	0.198	77	95	0	C4	C2	High	C3	OTHER	FALSE
TCGA-CG-4449	Intestinal	Mucinous	NA	Mucinous	T3	N2	M0	Stage_IIIA	ANTRUM	R0	81.33	Germany	MALE	NA	LIVING	580	NA	YES	336	CIN	3.591	0	NA	NA	MSI-L	0	1	0	0	0	0	0	0	0	1.91	0.61	0.185	75	57	0	C3	C1	High	C4	OTHER	FALSE
TCGA-CG-4462	Diffuse	NA	1	Poorly_Cohesive	T3	N3	M1	Stage_IV	ANTRUM	R2	72.58	Germany	FEMALE	NA	DECEASED	NA	0	NA	NA	GS	2.863	0	NA	NA	MSS	0	0	0	0	0	0	1	0	0	2.1	0.22	0.492	70	82	0	C1	C3	Low	C2	GASTRIC-CIMP	FALSE
TCGA-CG-4465	Diffuse	NA	0	Poorly_Cohesive	T4b	N3	M1	Stage_IV	ANTRUM	R2	69.09	Germany	FEMALE	NA	DECEASED	NA	273	NA	NA	MSI	24.26	1	NA	NA	MSI-H	0	0	0	0	1	1	0	0	0	2	0.67	0.163	70	80	0	C3	C2	Low	C2	GASTRIC-CIMP	FALSE
TCGA-CG-4466	Intestinal	Papillary	NA	Papillary	T2	N0	M0	Stage_IB	FUNDUS_BODY	R0	81.42	Germany	FEMALE	NA	LIVING	576	NA	NO	NA	CIN	7.508	0	NA	NA	MSI-L	0	1	0	0	0	0	0	0	0	3.76	0.79	0.027	75	82	0	C3	C2	High	C4	OTHER	FALSE
TCGA-CG-4469	Intestinal	Tubular	NA	Tubular	T3	N3	M0	Stage_IIIB	NA	R1	70.08	Germany	MALE	NA	DECEASED	NA	215	NA	NA	CIN	11.529	1	NA	NA	MSI-L	0	1	0	0	1	0	1	1	0	2.09	0.82	0.1	75	87	0	C3	C2	High	C2	GASTRIC-CIMP	FALSE
TCGA-CG-4472	Intestinal	Tubular	NA	Tubular	T4a	N2	M0	Stage_IIIB	ANTRUM	R0	49.58	Germany	MALE	NA	LIVING	365	NA	YES	122	CIN	NA	NA	NA	NA	MSS	0	NA	NA	NA	NA	NA	0	0	0	2.54	0.5	0.196	75	85	0	C4	C4	High	C3	OTHER	FALSE
TCGA-CG-4474	Diffuse	NA	0	Poorly_Cohesive	T4a	N2	M1	Stage_IV	ANTRUM	R2	67.59	Germany	FEMALE	NA	LIVING	0	NA	NA	NA	GS	3.61	0	NA	NA	MSS	0	0	1	0	0	0	0	0	0	2.12	0.41	0.287	70	80	0	C2	C2	Low	C2	GASTRIC-CIMP	FALSE
TCGA-CG-4475	Intestinal	Mucinous	NA	Mucinous	T3	N1	M0	Stage_IIB	FUNDUS_BODY	R0	76.84	Germany	MALE	NA	LIVING	699	NA	NO	NA	CIN	1.99	0	NA	NA	MSS	0	0	0	0	0	0	0	0	0	3.07	0.43	0.172	70	67	0	C3	C3	High	C4	OTHER	FALSE
TCGA-CG-4476	Intestinal	Tubular	NA	Tubular	T4b	N3	M0	Stage_IIIC	FUNDUS_BODY	R0	69.83	Germany	MALE	NA	LIVING	0	NA	NA	NA	CIN	4.48	0	NA	NA	MSS	0	0	0	0	0	0	0	0	0	3.2	0.26	0.277	75	70	0	C4	C4	High	C4	OTHER	FALSE
TCGA-CG-4477	Intestinal	Tubular	NA	Tubular	T2	N0	M0	Stage_IB	GEJ_CARDIA	R0	58.66	Germany	FEMALE	NA	LIVING	942	NA	YES	365	CIN	2.556	0	NA	NA	MSS	0	1	0	0	0	0	0	1	0	1.74	0.49	0.305	75	74	0	C2	C1	High	C4	OTHER	FALSE
TCGA-CG-5717	Diffuse	NA	1	Poorly_Cohesive	T3	N2	M0	Stage_IIIA	GEJ_CARDIA	R0	58.75	Germany	MALE	NA	DECEASED	NA	211	YES	120	GS	6.658	0	FALSE	FALSE	MSS	0	1	0	0	0	0	0	0	0	2.04	0.2	0.238	77	67	0	NA	C1	Low	C4	OTHER	FALSE
TCGA-CG-5718	Intestinal	Tubular	NA	Tubular	T3	N2	M0	Stage_IIIA	FUNDUS_BODY	R0	78.75	Germany	FEMALE	NA	DECEASED	31	1095	NA	NA	CIN	3.444	0	FALSE	FALSE	MSS	0	1	0	0	0	0	0	0	0	2.29	0.57	0.208	77	75	0	C4	C1	High	C4	OTHER	FALSE
TCGA-CG-5719	Intestinal	Tubular	NA	Tubular	T4b	N0	M1	Stage_IV	FUNDUS_BODY	R0	54.66	Germany	FEMALE	NA	LIVING	0	NA	NA	NA	CIN	3.638	0	FALSE	FALSE	MSS	0	0	0	1	0	0	0	0	0	2.02	0.43	0.189	70	80	0	C1	C4	High	C4	OTHER	FALSE
TCGA-CG-5720	Diffuse	NA	0	Poorly_Cohesive	T3	N0	M0	Stage_IIA	GEJ_CARDIA	R0	71.66	Germany	MALE	NA	DECEASED	NA	0	NA	NA	GS	3.768	0	FALSE	FALSE	MSI-L	0	0	1	0	0	1	0	0	0	1.97	0.63	0.173	75	84	0	C4	C2	Low	C2	GASTRIC-CIMP	FALSE
TCGA-CG-5721	Intestinal	Tubular	NA	Tubular	T4b	N1	M0	Stage_IIIB	FUNDUS_BODY	R0	58.16	Germany	MALE	NA	LIVING	182	NA	NO	NA	MSI	158.61	0	FALSE	FALSE	MSI-H	0	1	1	0	1	0	0	0	0	2	0.4	0.342	80	76	0	C2	C4	Low	C3	OTHER	FALSE
TCGA-CG-5722	Diffuse	NA	0	Poorly_Cohesive	T4a	N3	M1	Stage_IV	FUNDUS_BODY	R2	67	Germany	FEMALE	NA	LIVING	0	NA	NA	NA	EBV	3.457	0	FALSE	TRUE	MSS	1	0	1	0	0	0	0	0	0	2.38	0.25	0.344	70	77	0	C2	C1	Low	C1	GASTRIC-EBV-CIMP	FALSE
TCGA-CG-5723	Diffuse	NA	0	Poorly_Cohesive	T3	N1	M0	Stage_IIB	GEJ_CARDIA	R0	83.17	Germany	MALE	NA	LIVING	3196	NA	NA	NA	MSI	60.463	1	FALSE	FALSE	MSI-H	0	1	0	0	1	0	0	0	0	2.01	0.47	0.272	75	52	0	C2	C1	Low	C4	OTHER	FALSE
TCGA-CG-5726	Intestinal	Papillary	NA	Papillary	T1b	N0	M0	Stage_IA	ANTRUM	R0	73.92	Germany	MALE	NA	DECEASED	NA	850	NA	NA	MSI	57.227	1	TRUE	FALSE	MSI-H	0	1	0	0	1	0	0	0	0	2.18	0.89	0.053	75	31	0	C3	C2	Low	C2	GASTRIC-CIMP	FALSE
TCGA-CG-5732	Intestinal	Papillary	NA	Papillary	T3	N3	M0	Stage_IIIB	GEJ_CARDIA	R0	66.74	Germany	MALE	NA	DECEASED	1674	2100	YES	1949	CIN	2.697	0	FALSE	FALSE	MSS	0	1	0	0	0	0	0	0	0	2.03	0.58	0.21	75	88	0	C4	C1	High	C4	OTHER	FALSE
TCGA-CG-5734	Intestinal	Tubular	NA	Tubular	T4a	N2	M0	Stage_IIIB	FUNDUS_BODY	R0	68.66	Germany	MALE	NA	DECEASED	NA	243	NA	NA	GS	4.016	0	FALSE	FALSE	MSI-L	0	0	0	0	0	0	0	0	0	2.08	0.17	0.346	67	70	0	C4	C1	Low	C4	OTHER	FALSE
TCGA-D7-5577	Intestinal	Tubular	NA	Tubular	T3	N3	M0	Stage_IIIB	FUNDUS_BODY	R0	53.85	Poland	FEMALE	WHITE	LIVING	383	NA	YES	383	EBV	4.559	0	FALSE	TRUE	MSS	1	0	1	0	1	0	0	1	0	2.08	0.65	0.183	77	82	0	C2	C2	Low	C1	GASTRIC-EBV-CIMP	FALSE
TCGA-D7-5578	Intestinal	Tubular	NA	Tubular	T2	N2	M0	Stage_IIB	FUNDUS_BODY	R0	80.46	Poland	MALE	WHITE	LIVING	385	NA	NO	NA	CIN	9.587	0	FALSE	FALSE	MSI-L	0	1	1	0	0	0	0	0	0	2.05	0.6	0.188	40	37	0	C2	C4	High	C3	OTHER	FALSE
TCGA-D7-6518	Diffuse	NA	1	Poorly_Cohesive	T3	N3	M0	Stage_IIIB	GEJ_CARDIA	R1	75.55	Poland	MALE	WHITE	LIVING	582	NA	NO	NA	CIN	3.671	0	FALSE	FALSE	MSS	0	1	0	0	0	0	0	0	0	2.11	0.34	0.151	77	80	0	C1	C4	High	C4	OTHER	FALSE
TCGA-D7-6519	Intestinal	Tubular	NA	Tubular	T2	N1	M0	Stage_IIA	GEJ_CARDIA	R0	64.1	Poland	FEMALE	WHITE	LIVING	603	NA	YES	407	CIN	2.29	0	FALSE	FALSE	MSS	0	0	0	0	0	0	0	1	1	3.29	0.74	0.05	82	83	0	C3	C3	High	C4	OTHER	FALSE
TCGA-D7-6520	Intestinal	Tubular	NA	Tubular	T3	N3	M0	Stage_IIIB	ANTRUM	R0	53.3	Poland	MALE	WHITE	LIVING	573	NA	YES	46	CIN	2.486	0	FALSE	FALSE	MSS	0	1	0	0	0	1	0	0	0	3.86	0.52	0.094	82	82	0	C3	C4	High	C4	OTHER	FALSE
TCGA-D7-6521	Diffuse	NA	0	Poorly_Cohesive	T3	N3	M0	Stage_IIIB	FUNDUS_BODY	R0	65.1	Poland	MALE	WHITE	LIVING	564	NA	YES	192	CIN	3.163	0	FALSE	FALSE	MSI-L	0	1	0	0	1	1	0	1	0	2.78	0.26	0.257	75	87	0	C4	C1	High	C4	OTHER	FALSE
TCGA-D7-6522	Diffuse	NA	1	Poorly_Cohesive	T2	N0	M0	Stage_IB	ANTRUM	R0	58.77	Poland	MALE	WHITE	LIVING	566	NA	NO	NA	GS	2.907	0	FALSE	FALSE	MSS	0	0	0	0	0	1	0	0	0	2	0.21	0.478	70	62	0	C2	C1	Low	C4	OTHER	FALSE
TCGA-D7-6524	Diffuse	NA	0	Poorly_Cohesive	T3	N2	M0	Stage_IIIA	ANTRUM	R1	53.47	Poland	MALE	WHITE	LIVING	543	NA	YES	543	GS	4.018	0	FALSE	TRUE	MSS	0	0	0	0	1	0	0	0	0	2.05	0.19	0.362	77	82	0	C3	C4	Low	C4	OTHER	FALSE
TCGA-D7-6525	Intestinal	Tubular	NA	Tubular	T3	N2	M0	Stage_IIIA	GEJ_CARDIA	R0	58.11	Poland	MALE	WHITE	DECEASED	406	406	YES	171	CIN	6.489	0	FALSE	TRUE	MSI-L	0	1	0	0	0	0	0	1	0	1.87	0.63	0.122	77	73	0	C3	C3	High	C2	GASTRIC-CIMP	FALSE
TCGA-D7-6526	Intestinal	Tubular	NA	Tubular	T3	N2	M0	Stage_IIIA	ANTRUM	R0	67.02	Poland	FEMALE	WHITE	LIVING	523	NA	NO	NA	CIN	8.152	0	FALSE	FALSE	MSS	0	1	0	0	0	0	0	1	1	4.79	0.6	0.095	77	77	0	C3	C2	High	C4	OTHER	FALSE
TCGA-D7-6527	Intestinal	Papillary	NA	Papillary	T2	N1	M0	Stage_IIA	GEJ_CARDIA	R0	62.4	Poland	MALE	WHITE	DECEASED	312	312	YES	75	CIN	8.72	0	FALSE	FALSE	MSI-L	0	1	0	0	0	0	0	0	0	5.12	0.45	0.127	75	81	0	NA	C5	High	C4	OTHER	FALSE
TCGA-D7-6528	Intestinal	Tubular	NA	Tubular	T3	N0	M0	Stage_IIA	FUNDUS_BODY	R0	70.68	Poland	FEMALE	WHITE	LIVING	463	NA	NO	NA	CIN	13.22	1	FALSE	FALSE	MSI-L	0	1	0	0	0	0	0	1	0	3.63	0.62	0.113	75	55	0	C3	C2	High	C3	OTHER	FALSE
TCGA-D7-6815	Intestinal	Tubular	NA	Tubular	T2	N2	M0	Stage_IIB	FUNDUS_BODY	R0	70.67	Poland	FEMALE	WHITE	LIVING	465	NA	NO	NA	CIN	5.44	0	FALSE	FALSE	MSS	0	1	1	0	0	0	0	0	0	1.94	0.81	0.046	67	76	0	C3	C2	High	C3	OTHER	FALSE
TCGA-D7-6817	Intestinal	Tubular	NA	Tubular	T3	N3	M0	Stage_IIIB	FUNDUS_BODY	R0	63.36	Poland	MALE	WHITE	LIVING	403	NA	NO	NA	CIN	3.378	0	FALSE	FALSE	MSS	0	1	0	0	0	0	0	0	0	3.05	0.43	0.239	65	83	0	C4	C2	High	C4	OTHER	FALSE
TCGA-D7-6818	Intestinal	Tubular	NA	Tubular	T3	N3	M0	Stage_IIIB	FUNDUS_BODY	R0	53.09	Poland	MALE	WHITE	LIVING	321	NA	YES	278	CIN	5.725	0	FALSE	FALSE	MSS	0	1	0	0	0	0	0	0	0	2.37	0.43	0.352	70	86	0	C1	C5	High	C4	OTHER	FALSE
TCGA-D7-6820	Intestinal	Tubular	NA	Tubular	T2	N2	M0	Stage_IIB	FUNDUS_BODY	R0	64.3	Poland	MALE	WHITE	LIVING	353	NA	NO	NA	CIN	3.728	0	FALSE	FALSE	MSS	0	1	0	0	0	0	0	0	0	1.76	0.68	0.248	70	78	0	C4	C2	High	C4	OTHER	FALSE
TCGA-D7-6822	Intestinal	Tubular	NA	Tubular	T3	N0	M0	Stage_IIA	FUNDUS_BODY	R0	77.25	Poland	MALE	WHITE	LIVING	354	NA	NO	NA	CIN	9.339	0	FALSE	FALSE	MSS	0	1	0	0	0	0	0	1	0	2.32	0.73	0.142	67	75	0	C3	C1	High	C3	OTHER	FALSE
TCGA-D7-8570	Intestinal	NA	NA	NA	T3	N3	M0	Stage_IIIB	GEJ_CARDIA	R0	44.22	Poland	MALE	WHITE	LIVING	741	NA	NO	NA	EBV	4.577	0	FALSE	TRUE	MSS	1	0	0	0	0	0	0	0	0	1.99	0.93	0.357	79	100	15	C2	C3	High	C1	GASTRIC-EBV-CIMP	FALSE
TCGA-D7-8572	Intestinal	Papillary	NA	Papillary	T2	N0	M0	Stage_IB	FUNDUS_BODY	R0	57.14	Poland	MALE	WHITE	LIVING	516	NA	NO	NA	GS	6.571	0	FALSE	FALSE	MSS	0	0	0	0	0	0	0	1	0	1.89	0.43	0.287	75	74	17	C3	C4	Low	C4	OTHER	FALSE
TCGA-D7-8573	Intestinal	Tubular	NA	Tubular	T3	N0	M0	Stage_IIA	FUNDUS_BODY	R0	57.39	Poland	MALE	WHITE	LIVING	592	NA	NO	NA	EBV	3.212	0	FALSE	TRUE	MSI-L	1	0	0	0	0	0	0	1	0	3.02	0.62	0.152	80	93	9	C3	C3	High	C1	GASTRIC-EBV-CIMP	FALSE
TCGA-D7-8574	Diffuse	NA	0	Poorly_Cohesive	T2	N3	M0	Stage_IIIA	ANTRUM	R0	72.79	Poland	MALE	WHITE	LIVING	528	NA	NO	NA	GS	1.191	0	FALSE	FALSE	MSS	0	0	0	0	0	1	0	0	0	2	1	0.493	65	70	20	C1	C3	Low	C4	OTHER	FALSE
TCGA-D7-8578	Intestinal	Tubular	NA	Tubular	T3	N0	M0	Stage_IIA	ANTRUM	R0	72.88	Poland	MALE	WHITE	LIVING	131	NA	NO	NA	CIN	2.003	0	FALSE	FALSE	MSS	0	1	0	0	0	0	0	1	0	1.96	0.95	0.109	62	75	20	C1	C3	High	C4	OTHER	FALSE
TCGA-D7-8579	Intestinal	NA	NA	NA	T2	N2	M0	Stage_IIB	ANTRUM	R0	66.04	Poland	FEMALE	WHITE	LIVING	126	NA	NO	NA	GS	4.074	0	FALSE	FALSE	MSS	0	0	0	0	1	0	1	0	0	2.12	0.25	0.321	63	100	15	C1	C4	Low	C3	OTHER	FALSE
TCGA-D7-A4YT	Intestinal	Tubular	NA	Tubular	T2	N0	M0	Stage_IB	GEJ_CARDIA	R0	56.79	Poland	MALE	WHITE	LIVING	379	NA	NO	NA	CIN	10.748	0	FALSE	FALSE	MSS	0	0	0	0	0	0	0	0	0	2	0.76	0.067	80	60	3	C3	C1	High	C4	OTHER	FALSE
TCGA-D7-A4YU	Intestinal	Tubular	NA	Tubular	T3	N3	M0	Stage_IIIB	FUNDUS_BODY	R0	73.32	Poland	MALE	WHITE	LIVING	508	NA	NO	NA	CIN	8.139	0	FALSE	FALSE	MSS	0	1	0	0	1	1	0	1	0	3.29	0.33	0.316	60	40	25	C2	C3	High	C2	GASTRIC-CIMP	FALSE
TCGA-D7-A4YV	Diffuse	NA	1	Poorly_Cohesive	T3	N1	M0	Stage_IIB	ANTRUM	R0	69.6	Poland	FEMALE	WHITE	LIVING	180	NA	NO	NA	MSI	32.148	1	TRUE	TRUE	MSI-H	0	0	1	0	1	0	0	0	0	2.12	0.5	0.326	70	65	15	C4	C2	Low	C2	GASTRIC-CIMP	FALSE
TCGA-D7-A4YX	Intestinal	Papillary	NA	Papillary	T3	N1	M0	Stage_IIB	FUNDUS_BODY	R0	63.65	Poland	MALE	WHITE	LIVING	449	NA	NO	NA	EBV	3.187	0	FALSE	TRUE	MSS	1	0	1	0	1	0	0	1	0	3.98	1	0.178	65	60	20	C3	C3	Low	C1	GASTRIC-EBV-CIMP	FALSE
TCGA-D7-A4YY	Intestinal	Tubular	NA	Tubular	T3	N3	M0	Stage_IIIB	ANTRUM	R0	61.02	Poland	MALE	WHITE	LIVING	104	NA	NO	NA	MSI	18.376	1	TRUE	TRUE	MSI-H	0	0	0	0	0	0	0	1	0	1.86	1	0.057	70	65	10	C2	C3	Low	C2	GASTRIC-CIMP	FALSE
TCGA-D7-A4Z0	Diffuse	NA	1	Poorly_Cohesive	T2	N2	M0	Stage_IIB	ANTRUM	R0	60.58	Poland	FEMALE	WHITE	LIVING	119	NA	NO	NA	GS	11.13	0	FALSE	FALSE	MSS	0	0	0	0	0	0	1	0	0	2.2	0.31	0.45	60	25	15	C3	C4	Low	C3	OTHER	FALSE
TCGA-EQ-8122	Intestinal	Papillary	NA	Papillary	T3	N1	M0	Stage_IIB	ANTRUM	NA	71.97	United_States	FEMALE	WHITE	DECEASED	237	243	NA	NA	CIN	7.062	0	FALSE	FALSE	MSS	0	1	0	0	0	0	0	1	0	4.25	0.47	0.12	70	62	6	C3	C4	High	C4	OTHER	FALSE
TCGA-EQ-A4SO	Intestinal	Papillary	NA	Papillary	T4b	N1	M0	Stage_IIIB	ANTRUM	R0	70.9	United_States	MALE	WHITE	LIVING	455	NA	NO	NA	CIN	7.816	0	FALSE	FALSE	MSI-L	0	0	0	1	0	0	0	1	0	1.89	0.79	0.056	94	100	0	C4	C2	High	C4	OTHER	FALSE
TCGA-F1-6177	Intestinal	Tubular	NA	Tubular	T1b	N1	M0	Stage_IB	ANTRUM	R0	90	United_States	MALE	BLACK_OR_AFRICAN_AMERICAN	LIVING	171	NA	NO	NA	MSI	54.994	1	TRUE	TRUE	MSI-H	0	0	1	0	1	0	0	0	0	2.08	0.87	0.037	80	88	0	C3	C2	Low	C2	GASTRIC-CIMP	FALSE
TCGA-F1-6874	Intestinal	Tubular	NA	Tubular	T2	N0	M0	Stage_IB	GEJ_CARDIA	R0	79.63	United_States	MALE	WHITE	LIVING	412	NA	NO	NA	MSI	32.796	1	FALSE	FALSE	MSI-H	0	1	0	0	1	0	0	1	0	2.1	0.6	0.28	82	82	2	C3	C2	Low	C2	GASTRIC-CIMP	FALSE
TCGA-F1-6875	Intestinal	Tubular	NA	Tubular	T2	N0	M0	Stage_IB	ANTRUM	R0	79.97	United_States	MALE	BLACK_OR_AFRICAN_AMERICAN	DECEASED	NA	2197	NO	NA	CIN	3.451	0	FALSE	FALSE	MSS	0	1	0	0	0	0	0	0	0	2.55	0.88	0.023	85	99	2	C3	C3	High	C4	OTHER	FALSE
TCGA-F1-A448	Intestinal	Mucinous	NA	Mucinous	T3	N3	M0	Stage_IIIB	ANTRUM	R0	70.76	United_States	MALE	WHITE	LIVING	591	NA	NO	NA	MSI	22.252	1	TRUE	TRUE	MSI-H	0	0	0	0	0	1	0	0	0	2	1	0.416	70	100	2	C4	C5	Low	C3	OTHER	FALSE
TCGA-FP-7735	Intestinal	Papillary	NA	Papillary	T2	N0	M0	Stage_IB	FUNDUS_BODY	R0	77.25	United_States	MALE	BLACK_OR_AFRICAN_AMERICAN	DECEASED	5	99	NO	NA	CIN	2.621	0	FALSE	FALSE	MSS	0	1	1	0	0	0	0	0	0	1.38	0.63	0.241	65	85	0	C4	C4	High	C4	OTHER	FALSE
TCGA-FP-7829	Intestinal	Tubular	NA	Tubular	T3	N1	M0	Stage_IIB	GEJ_CARDIA	R0	69.91	United_States	MALE	WHITE	LIVING	594	NA	NO	NA	CIN	9.616	0	FALSE	TRUE	MSS	0	1	0	0	0	0	0	0	0	3.19	0.73	0.065	70	90	0	C3	C3	High	C2	GASTRIC-CIMP	FALSE
TCGA-FP-8209	Intestinal	Tubular	NA	Tubular	T2	N0	M0	Stage_IB	ANTRUM	R0	49.75	United_States	MALE	WHITE	DECEASED	NA	1796	YES	1676	GS	0.035	0	FALSE	FALSE	MSS	0	0	0	0	0	0	0	1	0	NA	NA	0.369	30	30	0	C1	C4	Low	C4	OTHER	FALSE
TCGA-FP-8210	Diffuse	NA	0	Poorly_Cohesive	T4a	N2	M0	Stage_IIIB	ANTRUM	NA	48.08	United_States	MALE	ASIAN	DECEASED	NA	153	NO	NA	GS	0.231	0	FALSE	FALSE	MSS	0	0	0	0	0	0	0	1	0	2	1	0.369	60	49	0	C1	C4	Low	C4	OTHER	FALSE
TCGA-FP-8211	Intestinal	Tubular	NA	Tubular	T3	N1	M0	Stage_IIB	GEJ_CARDIA	R1	62.83	United_States	MALE	WHITE	LIVING	372	NA	NO	NA	CIN	3.809	0	FALSE	FALSE	MSS	0	0	0	0	0	0	0	1	0	NA	NA	NA	60	73	0	C3	C3	High	C4	OTHER	FALSE
TCGA-FP-8631	Intestinal	Tubular	NA	Tubular	T3	N2	M0	Stage_IIIA	GEJ_CARDIA	R0	68.17	United_States	MALE	WHITE	LIVING	17	NA	NO	NA	CIN	3.625	0	FALSE	FALSE	MSS	0	1	0	0	1	0	0	0	0	2.97	0.58	0.056	70	100	15	C4	C3	High	C4	OTHER	FALSE
TCGA-FP-A4BE	Intestinal	Tubular	NA	Tubular	T4a	N0	M0	Stage_IIB	FUNDUS_BODY	R0	55.16	United_States	MALE	BLACK_OR_AFRICAN_AMERICAN	LIVING	307	NA	NO	NA	MSI	57.245	1	FALSE	TRUE	MSI-H	0	1	0	0	1	0	0	0	0	NA	NA	0.154	80	93	2	C2	C2	NA	C2	GASTRIC-CIMP	FALSE
TCGA-HF-7132	Intestinal	Mucinous	NA	Mucinous	T3	N1	M0	Stage_IIB	ANTRUM	R0	NA	Canada	MALE	NA	LIVING	0	NA	NO	NA	MSI	46.026	1	TRUE	TRUE	MSI-H	0	1	1	0	1	0	0	1	0	2.11	0.39	0.219	67	81	15	C4	C4	Low	C2	GASTRIC-CIMP	FALSE
TCGA-HF-7133	Intestinal	Mucinous	NA	Mucinous	T3	N3	M0	Stage_IIIB	GEJ_CARDIA	R1	NA	Canada	FEMALE	NA	LIVING	0	NA	NO	NA	CIN	2.848	0	FALSE	FALSE	MSS	0	0	0	0	0	0	0	0	0	1.79	0.58	0.142	60	99	20	C4	C4	High	C4	OTHER	FALSE
TCGA-HF-7136	Intestinal	Tubular	NA	Tubular	T4a	N1	M0	Stage_IIIA	GEJ_CARDIA	R1	NA	Canada	MALE	NA	LIVING	0	NA	YES	NA	CIN	3.256	0	FALSE	FALSE	MSS	0	0	0	0	0	0	0	1	0	3.05	0.75	0.04	70	98	10	C3	C2	High	C4	OTHER	FALSE
TCGA-HU-8243	Intestinal	Tubular	NA	Tubular	T4a	N3	M0	Stage_IIIC	FUNDUS_BODY	R0	66.22	Korea_South	MALE	ASIAN	DECEASED	NA	180	NA	NA	CIN	4.747	0	NA	NA	MSS	0	1	0	0	0	0	0	0	0	2.78	0.58	0.173	75	90	0	NA	C2	High	C3	OTHER	FALSE
TCGA-HU-8249	Intestinal	Tubular	NA	Tubular	T3	N2	M0	Stage_IIIA	FUNDUS_BODY	R0	76.69	Korea_South	MALE	ASIAN	LIVING	431	NA	NO	NA	CIN	5.638	0	NA	NA	MSS	0	0	0	0	0	0	NA	NA	NA	3.66	1	0.042	80	90	0	NA	C2	High	C3	OTHER	FALSE
TCGA-HU-8602	Intestinal	NA	NA	NA	T4a	N0	M0	Stage_IIB	ANTRUM	R0	58.92	Korea_South	FEMALE	ASIAN	LIVING	347	NA	NO	NA	MSI	57.586	1	TRUE	TRUE	MSI-H	0	0	1	0	0	0	0	0	0	NA	NA	NA	70	95	0	C3	C3	Low	C2	GASTRIC-CIMP	FALSE
TCGA-HU-8604	Intestinal	Tubular	NA	Tubular	T3	N0	M0	Stage_IIA	ANTRUM	R0	82.62	Korea_South	FEMALE	ASIAN	LIVING	368	NA	NO	NA	CIN	7.946	0	FALSE	TRUE	MSS	0	1	0	0	0	0	0	1	0	2.93	0.26	0.39	60	75	0	C2	C3	High	C2	GASTRIC-CIMP	FALSE
TCGA-HU-8608	Intestinal	NA	NA	NA	T4a	N2	M0	Stage_IIIB	FUNDUS_BODY	R0	70.61	Korea_South	MALE	ASIAN	LIVING	323	NA	YES	276	EBV	3.289	0	FALSE	TRUE	MSS	1	0	1	0	1	0	0	0	0	1.95	0.94	0.339	60	95	0	C2	C3	Low	C1	GASTRIC-EBV-CIMP	FALSE
TCGA-HU-8610	Intestinal	Tubular	NA	Tubular	T1b	N0	M0	Stage_IA	FUNDUS_BODY	R0	75.55	Korea_South	MALE	ASIAN	LIVING	23	NA	NO	NA	CIN	2.316	0	FALSE	FALSE	MSS	0	0	0	0	0	0	0	0	0	1.97	0.93	0.55	60	60	0	C4	C3	High	C3	OTHER	FALSE
TCGA-HU-A4G2	Intestinal	Tubular	NA	Tubular	T3	N1	M0	Stage_IIB	ANTRUM	R0	45.97	Korea_South	MALE	ASIAN	LIVING	462	NA	NO	NA	EBV	1.858	0	FALSE	TRUE	MSS	1	0	1	0	0	0	0	0	0	2.16	0.67	0.097	80	80	3	C4	C2	Low	C1	GASTRIC-EBV-CIMP	FALSE
TCGA-HU-A4G3	Intestinal	Tubular	NA	Tubular	T2	N2	M0	Stage_IIB	ANTRUM	R0	54.93	Korea_South	MALE	ASIAN	LIVING	170	NA	NO	NA	GS	4.084	0	FALSE	FALSE	MSS	0	0	0	0	1	0	0	0	0	1.95	0.97	0.172	85	87	1	C4	C5	Low	C2	GASTRIC-CIMP	FALSE
TCGA-HU-A4G6	Intestinal	Tubular	NA	Tubular	T1b	N0	M0	Stage_IA	GEJ_CARDIA	R0	74.49	Korea_South	MALE	ASIAN	LIVING	374	NA	NO	NA	EBV	3.363	0	FALSE	TRUE	MSS	1	0	0	0	1	0	0	1	0	3.41	0.79	0.035	83	99	2	C3	C2	Low	C1	GASTRIC-EBV-CIMP	FALSE
TCGA-HU-A4G8	Intestinal	Tubular	NA	Tubular	T3	N1	M0	Stage_IIB	ANTRUM	NA	71.88	Korea_South	FEMALE	ASIAN	LIVING	360	NA	NO	NA	MSI	54.377	1	TRUE	FALSE	MSI-H	0	0	0	0	1	0	0	0	0	2.08	0.5	0.163	65	65	5	C3	C2	Low	C2	GASTRIC-CIMP	FALSE
TCGA-HU-A4G9	Intestinal	Tubular	NA	Tubular	T1a	N0	M0	Stage_IA	FUNDUS_BODY	R0	67.77	Korea_South	FEMALE	ASIAN	LIVING	736	NA	NO	NA	MSI	33.146	1	TRUE	TRUE	MSI-H	0	0	0	0	1	0	0	0	0	2.21	0.85	0.044	85	94	2	C4	C2	Low	C2	GASTRIC-CIMP	FALSE
TCGA-HU-A4GC	Intestinal	Tubular	NA	Tubular	T4a	N2	M0	Stage_IIIB	ANTRUM	R0	74.65	Korea_South	MALE	ASIAN	LIVING	99	NA	NO	NA	CIN	6.725	0	FALSE	FALSE	MSI-L	0	1	0	0	0	0	0	0	0	2.1	0.97	0.071	65	65	5	C4	C2	High	C3	OTHER	FALSE
TCGA-HU-A4GD	Intestinal	Tubular	NA	Tubular	T3	N1	M0	Stage_IIB	FUNDUS_BODY	R0	56.67	Korea_South	MALE	ASIAN	LIVING	692	NA	YES	402	CIN	3.306	0	NA	NA	MSS	0	1	0	0	0	0	NA	NA	NA	NA	NA	0.08	80	80	4	NA	C2	High	C4	OTHER	FALSE
TCGA-HU-A4GF	Intestinal	Tubular	NA	Tubular	T3	N0	M0	Stage_IIA	ANTRUM	R0	69.06	Korea_South	MALE	ASIAN	LIVING	785	NA	NO	NA	CIN	5.164	0	FALSE	FALSE	MSS	0	1	0	0	0	0	0	0	0	2.49	0.65	0.148	75	100	3	C3	C2	High	C4	OTHER	FALSE
TCGA-HU-A4GH	Intestinal	Papillary	NA	Papillary	T1b	N0	M0	Stage_IA	FUNDUS_BODY	R0	75.22	Korea_South	MALE	ASIAN	LIVING	358	NA	NO	NA	CIN	29.09	1	FALSE	FALSE	MSS	0	1	0	0	1	0	0	0	1	NA	NA	0.08	70	85	5	C3	C2	High	C4	OTHER	FALSE
TCGA-HU-A4GN	Intestinal	Tubular	NA	Tubular	T2	N1	M0	Stage_IIA	ANTRUM	R0	61.02	Korea_South	MALE	ASIAN	LIVING	912	NA	NO	NA	MSI	42.056	1	TRUE	FALSE	MSI-H	0	1	0	0	1	0	0	1	1	3.9	1	0.333	65	100	15	C3	C3	Low	C2	GASTRIC-CIMP	FALSE
TCGA-HU-A4GP	Intestinal	Tubular	NA	Tubular	T2	N1	M0	Stage_IIA	ANTRUM	R0	62.18	Korea_South	FEMALE	ASIAN	LIVING	253	NA	NO	NA	CIN	7.152	0	FALSE	FALSE	MSI-L	0	1	0	0	0	0	0	0	0	1.95	0.79	0.083	20	15	100	C4	C2	High	C3	OTHER	FALSE
TCGA-HU-A4GQ	Intestinal	Tubular	NA	Tubular	T4b	N2	M0	Stage_IIIC	ANTRUM	R0	71.73	Korea_South	MALE	ASIAN	DECEASED	NA	3	NO	NA	MSI	66.836	0	NA	NA	MSI-H	0	1	1	0	1	0	NA	NA	NA	2.06	0.55	0.118	80	70	0	NA	C4	Low	C2	GASTRIC-CIMP	FALSE
TCGA-HU-A4GT	Intestinal	Tubular	NA	Tubular	T3	N0	M0	Stage_IIA	ANTRUM	R0	71.82	Korea_South	FEMALE	ASIAN	LIVING	198	NA	NO	NA	MSI	64.587	0	TRUE	TRUE	MSI-H	0	0	0	0	0	0	0	1	0	2.18	1	0.07	80	70	0	C3	C2	Low	C2	GASTRIC-CIMP	FALSE
TCGA-HU-A4GU	Intestinal	Tubular	NA	Tubular	T3	N1	M0	Stage_IIB	ANTRUM	R0	73.99	Korea_South	MALE	ASIAN	LIVING	190	NA	NO	NA	MSI	56.094	1	TRUE	FALSE	MSI-H	0	1	1	0	1	0	0	0	1	2.66	0.75	0.075	90	85	0	C3	C2	High	C2	GASTRIC-CIMP	FALSE
TCGA-HU-A4GX	Intestinal	Tubular	NA	Tubular	T4b	N2	M0	Stage_IIIC	FUNDUS_BODY	R0	70.95	Korea_South	FEMALE	ASIAN	LIVING	310	NA	NO	NA	MSI	42.331	1	TRUE	FALSE	MSI-H	0	1	1	0	1	0	0	1	0	2.11	0.52	0.116	80	61	7	C4	C2	Low	C4	OTHER	FALSE
TCGA-HU-A4GY	Diffuse	NA	0	Poorly_Cohesive	T4	N1	M0	Stage_IIIA	ANTRUM	R0	76.97	Korea_South	FEMALE	ASIAN	LIVING	8	NA	NO	NA	GS	2.543	0	FALSE	FALSE	MSS	0	0	0	0	0	0	0	0	0	2.01	0.27	0.445	70	45	5	C2	C3	Low	C4	OTHER	FALSE
TCGA-HU-A4H0	Diffuse	NA	0	Poorly_Cohesive	T4a	N3	M0	Stage_IIIC	FUNDUS_BODY	R0	72.05	Korea_South	MALE	ASIAN	LIVING	64	NA	NO	NA	EBV	7.377	0	FALSE	TRUE	MSS	1	0	1	0	0	1	0	0	0	3.84	1	0.135	100	95	0	C2	C2	High	C1	GASTRIC-EBV-CIMP	FALSE
TCGA-HU-A4H2	Intestinal	Tubular	NA	Tubular	T3	N3	M0	Stage_IIIB	ANTRUM	R0	58.85	Korea_South	FEMALE	ASIAN	LIVING	400	NA	NO	NA	CIN	6.42	0	FALSE	FALSE	MSS	0	1	0	0	0	0	0	0	0	2.94	0.49	0.233	60	43	15	C3	C3	High	C3	OTHER	FALSE
TCGA-HU-A4H3	Diffuse	NA	1	Poorly_Cohesive	T4a	N3	M0	Stage_IIIC	FUNDUS_BODY	R0	56.92	Korea_South	FEMALE	ASIAN	LIVING	595	NA	YES	416	MSI	35.933	1	TRUE	TRUE	MSI-H	0	1	1	1	1	0	0	0	0	2.12	0.72	0.117	75	38	15	C3	C2	Low	C2	GASTRIC-CIMP	FALSE
TCGA-HU-A4H4	Intestinal	Tubular	NA	Tubular	T2	N2	M0	Stage_IIB	ANTRUM	R0	53.84	Korea_South	FEMALE	ASIAN	LIVING	544	NA	NO	NA	MSI	25.559	1	TRUE	FALSE	MSI-H	0	1	1	0	1	0	0	1	0	2.45	0.37	0.339	75	60	3	C2	C3	High	C2	GASTRIC-CIMP	FALSE
TCGA-HU-A4H5	Intestinal	Papillary	NA	Papillary	T2	N0	M0	Stage_IB	FUNDUS_BODY	R0	71.82	Korea_South	MALE	ASIAN	LIVING	176	NA	NO	NA	CIN	9.931	0	FALSE	FALSE	MSS	0	0	0	0	0	0	0	0	0	3.22	0.64	0.16	70	30	8	C3	C2	High	C4	OTHER	FALSE
TCGA-HU-A4H6	Intestinal	Tubular	NA	Tubular	T3	N2	M0	Stage_IIIA	ANTRUM	R0	72.4	Korea_South	FEMALE	ASIAN	LIVING	143	NA	NA	NA	CIN	3.399	0	FALSE	FALSE	MSS	0	0	0	0	0	0	0	0	0	2.55	0.22	0.362	80	100	3	C4	C3	High	C2	GASTRIC-CIMP	FALSE
TCGA-HU-A4H8	Intestinal	Tubular	NA	Tubular	T1b	N1	M0	Stage_IB	ANTRUM	R0	77.46	Korea_South	MALE	ASIAN	LIVING	270	NA	NO	NA	MSI	47.102	1	TRUE	TRUE	MSI-H	0	0	0	0	1	0	0	0	0	2	0.98	0.05	75	80	2	C4	C2	Low	C2	GASTRIC-CIMP	FALSE
TCGA-HU-A4HD	Intestinal	Tubular	NA	Tubular	T3	N2	M0	Stage_IIIA	ANTRUM	R0	73.1	Korea_South	MALE	ASIAN	LIVING	809	NA	NO	NA	CIN	7.067	0	FALSE	FALSE	MSI-L	0	1	0	0	0	0	0	0	1	4.68	1	0.172	70	80	3	C3	C3	High	C4	OTHER	FALSE
TCGA-IN-7806	Intestinal	Tubular	NA	Tubular	T3	N1	M0	Stage_IIB	GEJ_CARDIA	R0	50.39	United_States	MALE	WHITE	LIVING	645	NA	NA	NA	CIN	2.997	0	FALSE	TRUE	MSS	0	1	0	0	0	0	0	0	0	1.77	0.66	0.117	67	74	20	C3	C4	High	C3	OTHER	FALSE
TCGA-IN-7808	Diffuse	NA	1	Poorly_Cohesive	T4a	N3	M1	Stage_IV	GEJ_CARDIA	NA	59.05	United_States	MALE	WHITE	DECEASED	NA	105	NA	NA	CIN	4.203	0	FALSE	FALSE	MSS	0	1	0	0	0	0	0	0	0	2.83	0.3	0.344	77	95	15	C2	C5	High	C3	OTHER	FALSE
TCGA-IN-8663	Diffuse	NA	0	Poorly_Cohesive	T2	N3	M0	Stage_IIIA	GEJ_CARDIA	R0	68.92	United_States	MALE	WHITE	DECEASED	NA	20	NO	NA	CIN	6.51	0	FALSE	FALSE	MSI-L	0	0	0	0	0	0	0	1	1	1.83	1	0.029	87	92	0	C3	C3	High	C2	GASTRIC-CIMP	FALSE
TCGA-IP-7968	Intestinal	Tubular	NA	Tubular	T3	N2	M0	Stage_IIIA	GEJ_CARDIA	R0	74.24	United_States	MALE	WHITE	LIVING	76	NA	NA	NA	CIN	4.525	0	FALSE	FALSE	MSS	0	1	0	0	0	0	0	1	0	2.04	0.72	0.087	80	100	9	C3	C3	High	C3	OTHER	FALSE
All data above summary from Bass, A. J. et al. Comprehensive molecular characterization of gastric adenocarcinoma. Nature 513, 202–209 (2014).

## Sheet: Chemokine
Chemokine &Chemokine Receptor
CCL1
CCL2
CCL3
CCL4
CCL5
CCL8
CCR10
CCL11
CCL13
CCL14
CCL15
CCL16
CCL17
CCL18
CCL19
CCL20
CCL21
CCL22
CCL23
CCL24
CCL25
CCL26
CCL28
CCR1
CCR2
CCR3
CCR4
CCR5
CCR7
CCR8
CCR9
CX3CL1
CX3CR1
CXCL1
CXCL2
CXCL3
CXCL4/PF4
CXCL5
CXCL6
CXCL7/PPBP
CXCL9
CXCL10
CXCL11
CXCL12
CXCL13
CXCL14
CXCL16
CXCR1
CXCR2
CXCR3
CXCR4
CXCR5
CXCR6
XCL1
XCL2
XCR1

## Sheet: Interleukin
Interleukin
IL1A
IL1B
IL2
IL3
IL4
IL5
IL6
IL7
IL10
IL11
IL12A
IL12B
IL13
IL14/TXLNA
IL15
IL16
IL17A
IL17B
IL17C
IL17D
IL17F
IL18
IL19
IL20
IL21
IL22
IL23A
IL24
IL25
IL26
IL27
IL31
IL32
IL33
IL34
IFNG
