# Supplementary material for: Infiltration of Immunoinflammatory Cells and Related Chemokine/Interleukin Expression in Different Gastric Immune Microenvironments
Source: J Immunol Res. 2020 Dec 23;2020:2450569. doi: 10.1155/2020/2450569 (PMC7774301; doi:10.1155/2020/2450569)
Supplement: Supplementary 4 — Table S2: the results of the immune cell ssGSEA score in the Lauren classification of gastric cancer. [file 2450569.f4.xlsx]

## Sheet: TableS2
Table S2 The results of immune cell ssGSEA score in Larren classification of gastric cancer
	ssGESA ES
	Diffuse Type	Intestinal Type
Immune Cell	n=63	n=175	p value	FDR
Activated B cell	-0.1686±0.0218	-0.1952±0.0286	<0.001	<0.001	*
Activated CD4 T cell	-0.0359±0.0296	-0.0403±0.0339	0.334	0.406
Activated CD8 T cell	0.0097±0.0339	0.0305±0.0331	<0.001	<0.001	*
Activated dendritic cell	0.2154±0.0272	0.1771±0.0232	<0.001	<0.001	*
CD56bright natural killer cell	-0.0423±0.0344	-0.0438±0.0347	0.463	0.518
CD56dim natural killer cell	-0.0312±0.0439	-0.0079±0.0597	0.013	0.023	*
Central memory CD4 T cell	0.0668±0.0269	0.0585±0.0312	0.026	0.037	*
Central memory CD8 T cell	-0.0137±0.0309	0.0078±0.0345	<0.001	<0.001	*
Effector memeory CD4 T cell	0.2711±0.0238	0.2669±0.0264	0.808	0.838
Effector memeory CD8 T cell	-0.0107±0.0333	0.0027±0.0438	0.026	0.037	*
Eosinophil	0.136±0.0448	0.1221±0.0432	0.022	0.037	*
Gamma delta T cell	-0.0339±0.0324	-0.0546±0.0377	<0.001	<0.001	*
Immature B cell	0.2732±0.0416	0.2578±0.0399	0.009	0.018	*
Immature dendritic cell	-0.0511±0.0274	-0.0391±0.0384	0.046	0.062
Macrophage	0.0449±0.0304	0.0773±0.0333	<0.001	<0.001	*
Mast cell	0.0791±0.0488	0.0927±0.0472	0.024	0.037	*
MDSC	-0.023±0.0326	0.0006±0.0347	<0.001	<0.001	*
Memory B cell	0.1148±0.0515	0.0565±0.0515	<0.001	<0.001	*
Monocyte	0.0444±0.0332	0.0391±0.0338	0.397	0.463
Natural killer cell	-0.0492±0.0326	-0.0636±0.0318	0.001	0.003	*
Natural killer T cell	0.06±0.0361	0.0892±0.0319	<0.001	<0.001	*
Neutrophil	-0.0371±0.0272	-0.0371±0.032	0.998	0.998
Plasmacytoid dendritic cell	-0.0105±0.0317	-0.0249±0.0343	0.005	0.011	*
Regulatory T cell	0.0276±0.0531	0.0456±0.0398	0.002	0.005	*
T follicular helper cell	0.0865±0.0199	0.0856±0.0244	0.674	0.726
Type 1 T helper cell	-0.118±0.0245	-0.125±0.0195	0.141	0.18
Type 17 T helper cell	-0.0074±0.0328	-0.0385±0.0288	<0.001	<0.001	*
Type 2 T helper cell	0.0998±0.024	0.1237±0.0274	<0.001	<0.001	*
