# Supplementary material for: Infiltration of Immunoinflammatory Cells and Related Chemokine/Interleukin Expression in Different Gastric Immune Microenvironments
Source: J Immunol Res. 2020 Dec 23;2020:2450569. doi: 10.1155/2020/2450569 (PMC7774301; doi:10.1155/2020/2450569)
Supplement: Supplementary 5 — Table S3: the statistical results of immune cells between different gastric disease stages. [file 2450569.f5.xlsx]

## Sheet: TableS3
Table S3 The statistical results of immune cells between different gastric disease stages
	NGM to SG			SG to AG			AG to EAG			EAG to T1/2			T1/2 to T3/4
Immune cell	p value	FDR		p value	FDR		p value	FDR		p value	FDR		p value	FDR
Activated B cell	0.004	0.013	*	0.272	0.612		0.661	0.881		<0.001	<0.001	*	0.368	0.607
Activated CD4 T cell	0.004	0.013	*	0.224	0.612		0.549	0.854		<0.001	<0.001	*	0.602	0.848
Activated CD8 T cell	0.009	0.024	*	0.388	0.64		0.842	1		<0.001	<0.001	*	0.04	0.124
Activated dendritic cell	0.004	0.013	*	0.776	0.869		0.156	0.729		<0.001	<0.001	*	0.015	0.059
CD56bright natural killer cell	0.177	0.237		0.776	0.869		0.156	0.729		<0.001	<0.001	*	0.306	0.571
CD56dim natural killer cell	0.931	0.931		0.607	0.809		0.968	1		<0.001	<0.001	*	0.67	0.848
Central memory CD4 T cell	0.126	0.185		0.388	0.64		0.497	0.818		<0.001	<0.001	*	0.503	0.782
Central memory CD8 T cell	0.082	0.135		0.529	0.809		0.043	0.729		<0.001	<0.001	*	0.01	0.056
Effector memeory CD4 T cell	0.792	0.822		0.088	0.612		0.356	0.767		0.661	0.661		0.804	0.9
Effector memeory CD8 T cell	0.004	0.013	*	0.272	0.612		0.905	1		<0.001	<0.001	*	0.14	0.327
Eosinophil	0.177	0.237		0.113	0.612		0.604	0.881		<0.001	<0.001	*	0.079	0.201
Gamma delta T cell	0.329	0.401		0.955	0.955		0.095	0.729		<0.001	<0.001	*	0.9	0.9
Immature B cell	0.004	0.013	*	0.607	0.809		0.78	0.993		0.335	0.361		0.352	0.607
Immature dendritic cell	0.537	0.601		0.272	0.612		0.211	0.739		<0.001	<0.001	*	0.88	0.9
Macrophage	0.052	0.112		0.328	0.612		0.356	0.767		<0.001	<0.001	*	0.022	0.078
Mast cell	0.247	0.314		0.689	0.869		0.133	0.729		<0.001	<0.001	*	<0.001	0.005	*
MDSC	0.004	0.013	*	0.607	0.809		0.905	1		<0.001	<0.001	*	0.056	0.156
Memory B cell	0.004	0.013	*	0.181	0.612		0.661	0.881		<0.001	<0.001	*	0.006	0.045	*
Monocyte	0.429	0.5		0.181	0.612		0.278	0.767		<0.001	<0.001	*	0.869	0.9
Natural killer cell	0.082	0.135		0.776	0.869		0.315	0.767		<0.001	<0.001	*	0.013	0.059
Natural killer T cell	0.126	0.185		0.224	0.612		0.4	0.782		<0.001	<0.001	*	<0.001	0.005	*
Neutrophil	0.052	0.112		0.05	0.612		0.243	0.755		<0.001	<0.001	*	0.896	0.9
Plasmacytoid dendritic cell	0.082	0.135		0.864	0.896		0.447	0.782		<0.001	<0.001	*	0.671	0.848
Regulatory T cell	0.004	0.013	*	0.864	0.896		0.447	0.782		0.001	0.001	*	0.204	0.407
T follicular helper cell	0.082	0.135		0.272	0.612		1	1		0.633	0.657		0.162	0.35
Type 1 T helper cell	0.004	0.013	*	0.328	0.612		1	1		<0.001	<0.001	*	0.696	0.848
Type 17 T helper cell	0.792	0.822		0.181	0.612		0.133	0.729		0.006	0.007	*	0.65	0.848
Type 2 T helper cell	0.03	0.077		0.328	0.612		0.182	0.729		<0.001	<0.001	*	0.006	0.045	*
