# Supplementary material for: Infiltration of Immunoinflammatory Cells and Related Chemokine/Interleukin Expression in Different Gastric Immune Microenvironments
Source: J Immunol Res. 2020 Dec 23;2020:2450569. doi: 10.1155/2020/2450569 (PMC7774301; doi:10.1155/2020/2450569)
Supplement: Supplementary 6 — Table S4-1: the mRNA expression of chemokines in different gastric disease stages. Table S4-2: the mRNA expression of interleukins in different gastric disease stages. [file 2450569.f6.xlsx]

## Sheet:  chemokine
Table S4-1 The mRNA expression of chemokines in different gastric disease stages
mRNA expression of Chemokine (logCPM)
	NGM (Mean±SD)	SG (Mean±SD)	AG (Mean±SD)	EAG (Mean±SD)	T1/2 (Mean±SD)	T3/4 (Mean±SD)
Chemokine	n=5	n=6	n=9	n=10	n=51	n=187
CCL1	-2.8086±0.2670	-2.3725±1.7191	-2.5166±1.5002	-2.7956±0.9341	6.2078±0.3970	6.2700±0.4021
CCL2	3.0741±0.5686	3.7662±1.3586	3.8512±1.0592	3.8238±1.0715	-0.6021±2.0469	-0.0616±2.2276
CCL3	-2.4916±0.5236	-0.6768±1.4484	-1.2330±0.9996	-0.7051±1.0306	1.6367±1.2538	2.3179±1.0717
CCL4	0.2274±0.7715	1.5507±0.4802	0.9116±1.3180	1.5392±1.0494	5.4310±0.5626	5.4736±0.4967
CCL5	3.8837±0.2401	4.5958±0.5080	4.6604±0.3693	4.2449±0.9574	5.2485±0.7070	5.4454±0.5632
CCL8	-1.3184±1.4365	1.1890±0.6931	0.0900±1.1849	0.2709±1.6640	4.7278±0.8411	4.6363±0.7206
CCL11	4.6112±0.5012	4.5886±1.0554	4.1036±1.3945	4.3523±0.7273	-0.2944±1.3403	-0.1193±1.1772
CCL13	-1.7997±1.3127	-0.3708±2.0302	-0.1098±1.6009	0.3746±1.3314	4.5512±0.8335	4.4474±0.7124
CCL14	-1.7997±1.7417	0.4541±2.0771	-0.0485±0.8425	-0.9568±0.8988	3.2849±0.8323	3.3517±0.7518
CCL15	-1.7102±0.9348	-1.3280±1.8616	-0.5379±1.7899	-0.2188±1.7846	-2.7372±2.5295	-1.9220±2.3561
CCL16	-2.8086±0.2670	-1.7213±1.6563	-2.2463±0.9679	-1.4165±1.1289	-6.2572±0.9673	-5.9665±1.1860
CCL17	-2.1746±1.4886	-1.7213±1.7651	-1.0463±1.5978	-0.8506±1.2810	-5.5470±2.5467	-5.5179±2.4174
CCL18	-1.8576±0.6853	1.7140±1.1478	2.6563±1.8725	2.4388±2.7192	-1.2461±2.4687	-0.6904±1.8128
CCL19	-0.1475±1.9562	1.7630±2.0251	2.3914±1.8380	2.5588±1.7101	1.4242±2.0096	1.2641±1.7685
CCL20	-0.5873±0.4996	3.3856±1.3128	3.3590±1.9413	4.3041±2.1226	1.0165±2.3781	0.7760±1.9295
CCL21	0.4497±1.9064	1.5318±1.8371	2.7747±2.0359	3.3473±1.1823	-2.4613±2.1364	-1.1425±1.7465
CCL22	-0.6043±0.8435	1.7714±0.5955	2.5473±1.3103	2.2972±1.4663	-1.5024±1.8609	-1.7643±1.9024
CCL23	-2.4916±0.9283	-2.3725±1.7191	-2.4224±1.1523	-1.8520±1.4887	0.1464±1.9521	0.0755±2.0594
CCL24	-1.4658±1.1131	-1.0702±1.3881	-0.2063±1.0235	0.3602±2.0578	-6.4445±1.0092	-6.2808±1.2302
CCL25	-2.8086±0.2670	-2.3725±1.7191	-2.7746±0.9530	-0.6520±3.4754	5.9243±0.5750	6.0955±0.6993
CCL26	-2.8086±0.2670	-2.3725±1.7191	-2.7746±0.8832	-2.5635±1.0664	-3.9667±1.5554	-3.8149±1.6564
CCL28	5.4596±0.8553	6.4187±0.3464	6.3111±0.4588	6.5380±0.8462	-5.3843±1.7635	-5.0308±1.8670
CCR1	1.7511±0.5324	3.0747±0.7446	3.2897±1.3237	3.9940±1.2044	4.1102±0.7475	4.0876±0.7385
CCR2	3.1552±0.6631	4.0706±0.9504	3.4715±0.6710	3.4335±1.3876	-0.9529±3.4489	-0.5237±3.5675
CCR3	-0.1399±1.2193	0.9282±1.5658	0.2174±0.5548	0.8723±1.1748	-0.3946±2.0455	0.4970±1.3449
CCR4	-0.6844±1.2759	1.9677±0.6054	2.9156±0.9596	2.2815±1.9493	2.3336±1.1402	2.7733±0.8880
CCR5	3.3345±0.2689	4.0992±0.7530	4.2158±0.4490	4.3342±0.5580	-1.4230±1.5876	-0.8322±1.7438
CCR7	-1.0183±1.8710	2.0071±1.2297	2.3969±1.5655	2.4644±2.0587	0.9634±1.2783	1.2051±1.2123
CCR8	-2.3442±0.8430	-1.4571±1.4874	-1.3583±1.8201	-1.5594±1.2611	-4.0326±2.2516	-2.7267±2.4168
CCR9	-0.0138±1.5792	1.1107±0.2297	1.8442±0.7869	1.6629±0.8202	5.1350±0.7352	5.1751±0.5669
CCR10	-2.4916±0.5236	-0.7855±1.4239	-1.3242±0.8604	-1.2291±1.1916	-5.5762±1.9201	-5.6067±1.5290
CX3CL1	1.1567±1.5774	2.4346±0.7583	2.4443±0.5960	2.7834±0.8136	5.7301±0.9282	5.6373±0.9036
CX3CR1	1.1250±0.6929	1.6077±0.7129	1.1897±1.4247	1.7149±0.7850	-2.8647±2.2483	-2.7426±1.9778
CXCL1	-1.8576±1.2000	2.1270±0.7017	2.9348±0.9261	3.1204±1.4193	-5.3343±2.0022	-5.0511±2.0654
CXCL2	0.7698±0.2829	2.8003±0.9885	3.3286±0.8588	3.2208±1.0429	4.3543±0.6422	4.5616±0.5853
CXCL3	1.0948±1.2037	3.3445±1.0810	3.6143±0.8874	4.0282±1.3672	1.0338±0.8331	1.0676±0.6266
CXCL4 (PF4)	-2.4916±0.8007	-2.3725±1.7191	-2.0702±1.6091	-1.8447±1.4592	5.3480±1.1986	5.8364±0.7909
CXCL5	-0.8228±1.0840	4.5881±1.6240	5.4382±1.2331	5.7304±2.3815	-3.7450±2.2249	-3.7372±2.3537
CXCL6	-2.8086±0.2670	-0.2497±0.8355	0.1003±1.3908	0.2288±1.0275	-4.9849±1.3032	-5.0412±1.3907
CXCL7 (PPBP)	-1.9301±1.2800	-0.8060±1.3614	-2.0702±1.7433	-1.5277±1.7169	1.5551±2.7229	1.3993±2.4815
CXCL9	3.3885±1.3088	5.2889±0.9356	5.1873±1.2932	5.3984±1.4543	4.2593±0.5892	4.2252±0.4669
CXCL10	1.8300±1.2359	3.5867±1.5597	3.4326±1.2541	3.4176±1.9501	0.0818±1.7368	0.0515±1.5382
CXCL11	1.4127±1.6415	2.7314±1.2930	2.7644±1.5496	2.8655±1.8768	4.1729±0.8490	4.1835±0.7592
CXCL12	4.8936±0.2618	5.1420±0.7103	5.0911±0.7788	5.1300±0.4939	-6.2278±0.9757	-6.3124±0.8019
CXCL13	-0.8540±1.9885	3.6640±1.3013	4.6103±2.3094	4.1727±1.9141	4.5256±1.1420	5.0589±0.8765
CXCL14	5.2199±0.4439	6.0776±0.8074	6.4614±0.5231	6.5396±0.8023	-4.8424±1.9299	-4.4797±1.7851
CXCL16	4.0172±0.3980	4.2291±0.8610	4.6403±0.3822	4.9280±0.6360	3.4950±0.6847	3.3681±0.5329
CXCR1	-2.4916±0.7294	-1.4571±1.4874	-1.2640±1.0767	-0.7051±1.8765	-4.5680±1.9923	-5.4290±1.7119
CXCR2	-2.4916±0.7294	-1.9046±1.8408	0.4521±1.5228	1.0037±2.5244	5.5770±0.6734	5.2953±0.6337
CXCR3	-0.0674±1.7716	1.3969±1.1333	1.4009±0.6450	1.3254±0.9482	3.4361±0.6867	3.5696±0.6173
CXCR4	4.0745±0.4796	5.1178±0.7085	5.3173±0.9586	5.2100±0.7985	3.7055±0.5009	3.6218±0.4596
CXCR5	-2.3442±0.8430	-0.8806±1.5531	-0.5738±1.9908	-0.7310±1.3424	1.4050±0.5829	1.2486±0.6106
CXCR6	4.0178±0.1667	4.0180±1.4358	4.5313±0.4938	4.6069±0.4592	3.5383±0.4535	3.5304±0.4937
XCL1	-1.8576±0.8784	-0.0438±0.8545	-0.6905±1.3871	-0.9896±1.5210	8.9896±0.7137	8.8763±0.6224
XCL2	0.0075±0.9131	-0.1159±0.9266	-1.0084±1.0894	-0.9495±1.1374	7.3541±2.1209	7.7661±1.9348
XCR1	0.5013±0.9539	1.5074±0.7754	1.4847±1.4793	1.8510±1.3441	-4.9265±1.8937	-4.1981±2.3153

## Sheet:  interleukin
Table S4-2 The mRNA expression of interleukins in different gastric disease stages
mRNA expression of Interleukin (logCPM)
	NGM (Mean±SD)	SG (Mean±SD)	AG (Mean±SD)	EAG (Mean±SD)	T1/2 (Mean±SD)	T3/4 (Mean±SD)
Interleukin	n=5	n=6	n=9	n=10	n=51	n=187
IL1A	-0.4569±1.1727	-0.3381±1.5447	0.2870±0.8467	0.0687±1.3320	5.5105±0.8073	5.5792±1.0208
IL1B	3.7422±0.7095	3.8951±1.5157	4.3133±0.4556	4.2754±1.1841	4.4902±0.5232	4.4150±0.5588
IL2	-1.7102±1.7601	-1.3762±1.5830	-1.0662±1.5625	-1.4165±1.0052	5.8465±0.6079	5.8360±0.5041
IL3	-2.8086±0.2670	-2.3725±1.7191	-2.9507±0.8145	-2.6371±0.9775	6.0791±0.5714	6.2451±0.6291
IL4	-2.8086±0.2670	-1.3343±1.5195	-2.7746±1.0173	-2.5635±1.0526	5.3093±0.4560	5.2490±0.4617
IL5	-0.9043±1.6598	-0.9892±1.3748	-0.6778±1.6579	-0.5102±1.6285	6.1135±0.8930	5.9997±0.8811
IL6	-1.3687±1.6235	-1.3280±1.8149	-0.8111±1.0325	0.0078±1.3559	3.7631±1.5565	3.8944±1.2934
IL7	3.7513±0.5581	4.5493±0.3460	4.4545±0.3010	4.1965±0.6102	7.0305±0.3801	7.0000±0.4545
IL10	-2.4916±0.7294	0.4219±1.0995	0.5336±0.7322	0.3153±1.3202	-3.9736±1.6429	-4.1796±1.5799
IL11	-1.9301±1.4029	-0.9473±1.2543	-2.1644±1.3078	-1.7710±1.3215	5.5055±2.4790	5.1376±2.1812
IL12A	-2.0272±1.0995	0.0186±0.6828	-0.6302±1.4909	-0.9038±1.4658	0.7864±1.0919	0.6981±0.9064
IL12B	-1.3353±1.4262	-0.8363±1.7858	-0.7740±1.0430	-0.4586±1.0324	3.5785±0.9228	4.0154±0.7823
IL13	-2.8086±0.2670	-1.8441±1.7235	-2.5985±0.7876	-2.4050±1.1022	-0.3421±2.0179	0.3491±1.7238
IL14 (TXLNA)	6.4980±0.1528	6.5315±0.2651	6.7705±0.2178	6.8778±0.2598	3.8782±1.7881	4.5081±1.4441
IL15	3.3271±0.7931	3.5849±1.2986	4.2081±0.4376	4.0844±0.8096	3.5553±1.2163	3.4003±1.2309
IL16	3.7278±0.6695	5.1819±0.8513	5.5222±0.8135	5.3407±0.9139	3.9513±0.5441	3.8929±0.5291
IL17A	-2.4916±0.7294	-0.2153±2.0100	0.1013±1.2267	0.1690±1.3383	4.4194±1.1101	4.2359±0.8643
IL17B	-2.8086±0.2670	-1.8441±1.6965	-2.1105±1.0290	-2.4787±1.0774	4.1128±0.9922	4.0512±1.1312
IL17C	-2.8086±0.2670	-2.3725±1.7191	-1.8619±1.6201	-1.6236±1.1440	5.9934±0.5369	5.9204±0.4809
IL17D	-1.8798±1.3139	-0.9288±1.5308	-1.0662±1.0783	-0.6062±1.1292	4.4424±0.6836	4.2997±0.6896
IL17F	-2.4916±0.8007	-1.0401±1.8748	-2.5985±0.7525	-1.8558±1.2116	1.2267±1.6924	1.5216±1.4164
IL18	4.0172±0.2993	4.2464±0.8059	4.7309±0.4396	4.6415±0.7890	5.5919±0.5121	5.5337±0.4613
IL19	-2.2471±1.0568	0.2301±0.7987	-0.4399±1.9647	0.0478±2.1794	4.8989±0.4453	4.7536±0.4549
IL20	-2.8086±0.2670	-2.3725±1.7191	-2.1644±1.1191	-2.7956±0.9341	7.4000±0.5517	7.4092±0.5188
IL21	-2.8086±0.2670	-0.1291±1.6463	0.7037±2.1813	0.6626±1.8338	5.2112±0.4154	5.0631±0.4826
IL22	-2.1746±0.9018	-1.5800±2.2728	-1.3768±1.3140	-0.6195±0.8936	6.4626±0.5014	6.4981±0.6073
IL23A	0.2978±0.5161	0.8270±0.6113	1.1891±1.0369	0.9586±0.8698	3.8303±1.1560	4.1690±0.9549
IL24	0.1239±2.0648	2.7135±0.9718	2.9830±1.2631	2.3514±1.9877	5.4186±0.5191	5.5239±0.5565
IL25	-2.8086±0.2670	-2.1083±2.3618	-2.6927±1.4519	-2.7956±0.9341	6.7243±0.9243	7.0626±0.9395
IL26	-1.1488±1.2121	0.7341±0.9128	-0.1990±1.7794	0.8275±1.5220	6.2840±0.6069	6.2777±0.5622
IL27	-2.8086±0.2670	-1.4571±1.5566	-2.2463±1.1840	-2.4050±1.0872	7.4986±0.4502	7.4882±0.4330
IL31	-2.8086±0.2670	-2.3725±1.7191	-2.9507±0.8145	-2.4050±1.1752	3.2966±0.8856	3.2854±0.9591
IL32	2.2547±0.1017	3.9262±0.6612	4.3907±0.7472	4.5108±1.3497	5.2398±0.9781	5.0742±1.0121
IL33	6.7142±0.2220	5.6063±0.5738	4.6180±1.3902	4.7590±1.0795	3.1012±1.1637	2.9298±1.0151
IL34	-1.5628±1.1844	-0.2032±1.4808	-0.1917±1.0241	-0.0589±1.3701	2.2555±0.6566	2.1197±0.6184
IFNG	-0.2413±1.6548	2.0048±0.8565	1.5746±0.5941	1.5762±1.4922	3.7230±0.6523	3.8463±0.6095
