# Supplementary material for: Infiltration of Immunoinflammatory Cells and Related Chemokine/Interleukin Expression in Different Gastric Immune Microenvironments
Source: J Immunol Res. 2020 Dec 23;2020:2450569. doi: 10.1155/2020/2450569 (PMC7774301; doi:10.1155/2020/2450569)
Supplement: Supplementary 7 — Table S5-1: the mRNA expression of chemokines in the Lauren classification of gastric cancer. Table S5-2: the mRNA expression of interleukins in the Lauren classification of gastric cancer. [file 2450569.f7.xlsx]

## Sheet: Chemokine
Table S5-1 The mRNA expression of Chemokines in Larren classification of gastric cancer
	mRNA expression
	Diffuse Type	Intestinal Type
Chemokine	n=63	n=175	p value	FDR
CCL1	6.1334±0.3289	6.3011±0.4159	0.001	0.003	*
CCL2	0.4577±2.8021	-0.4061±1.8919	0.019	0.039	*
CCL3	3.048±0.9896	1.8566±1.0293	<0.001	<0.001	*
CCL4	5.3406±0.4646	5.5091±0.5202	0.04	0.07
CCL5	5.3061±0.5038	5.4382±0.6297	0.132	0.212
CCL8	4.3173±0.6836	4.7778±0.733	<0.001	<0.001	*
CCL11	-0.179±1.1356	-0.1488±1.2429	0.878	0.878
CCL13	4.2405±0.7466	4.5521±0.7212	0.003	0.008	*
CCL14	3.2886±0.7878	3.355±0.7628	0.702	0.765
CCL15	-1.8306±1.8605	-2.1924±2.5802	0.277	0.379
CCL16	-6.0071±1.0858	-6.0366±1.1711	0.508	0.632
CCL17	-6.2646±0.7427	-5.2576±2.7648	0.263	0.369
CCL18	-0.2389±1.6182	-1.0149±2.0596	<0.001	0.001	*
CCL19	1.475±1.2684	1.2349±1.9802	0.701	0.765
CCL20	1.9752±1.8376	0.4143±1.9407	<0.001	<0.001	*
CCL21	0.0574±1.6352	-1.9588±1.7141	<0.001	<0.001	*
CCL22	-2.0893±1.8293	-1.571±1.9015	0.038	0.069
CCL23	-0.0599±1.645	0.1449±2.1574	0.146	0.22
CCL24	-6.4835±0.442	-6.2556±1.3539	0.828	0.86
CCL25	6.2628±0.6336	5.9854±0.6789	0.006	0.013	*
CCL26	-3.0884±1.6191	-4.1206±1.5542	<0.001	<0.001	*
CCL28	-5.3414±1.5233	-5.0219±1.9479	0.499	0.632
CCR1	3.804±0.8715	4.1962±0.6573	<0.001	<0.001	*
CCR2	-0.605±2.7807	-0.6195±3.7829	0.71	0.765
CCR3	1.3827±1.3546	-0.0817±1.4471	<0.001	<0.001	*
CCR4	2.9346±0.8186	2.5871±0.995	0.022	0.044	*
CCR5	-0.4012±1.6728	-1.1595±1.7044	0.001	0.003	*
CCR7	1.8544±1.136	0.9009±1.1628	<0.001	<0.001	*
CCR8	-1.8213±2.6718	-3.4332±2.2041	<0.001	<0.001	*
CCR9	5.1587±0.6238	5.1693±0.6005	0.589	0.717
CCR10	-5.7916±1.2429	-5.5312±1.7293	0.846	0.861
CXCL1	-5.3992±1.5699	-5.0083±2.1936	0.702	0.765
CXCL2	4.7574±0.5345	4.4307±0.6036	<0.001	<0.001	*
CXCL3	0.9833±0.4565	1.0881±0.7364	0.134	0.212
CXCL4/PF4	6.0264±0.7162	5.6257±0.9544	0.004	0.009	*
CXCL5	-4.4937±2.5159	-3.4671±2.1928	<0.001	0.001	*
CXCL6	-4.9452±1.2345	-5.0593±1.4176	0.402	0.536
CXCL7/PPBP	2.1271±2.0934	1.1827±2.6305	0.006	0.013	*
CXCL9	4.2189±0.4916	4.2374±0.4969	0.462	0.601
CXCL10	-0.5143±1.597	0.264±1.5252	0.001	0.002	*
CXCL11	3.8979±0.6666	4.2832±0.7908	<0.001	0.001	*
CXCL12	-6.3343±0.7317	-6.2798±0.8781	0.702	0.765
CXCL13	5.3963±0.7804	4.782±0.9716	<0.001	<0.001	*
CXCL14	-4.6332±1.6571	-4.5302±1.8777	0.829	0.86
CXCL16	3.3023±0.4936	3.4288±0.5924	0.136	0.212
CXCR1	-5.7657±1.1891	-5.0569±1.951	0.052	0.089
CXCR2	5.0677±0.6253	5.4593±0.6307	<0.001	<0.001	*
CXCR3	3.727±0.5766	3.474±0.6414	0.006	0.013	*
CXCR4	3.5769±0.364	3.6624±0.5003	0.03	0.058
CXCR5	1.2528±0.5638	1.2927±0.623	0.63	0.75
CXCR6	3.4548±0.4338	3.5599±0.4997	0.156	0.225
CX3CL1	5.1567±0.9717	5.8373±0.8139	<0.001	<0.001	*
CX3CR1	-3.1406±1.759	-2.6349±2.1135	0.151	0.222
XCL1	8.5265±0.6504	9.0353±0.5863	<0.001	<0.001	*
XCL2	8.6686±1.8344	7.3212±1.9108	<0.001	<0.001	*
XCR1	-4.002±1.9707	-4.481±2.3319	0.031	0.058

## Sheet: Interleukin
Table S5-2 The mRNA expression of interleukins in Larren classification of gastric cancer
	mRNA expression
	Diffuse Type	Intestinal Type
Interleukin	n=63	n=175	p value	FDR
IL1A	5.4865±0.6874	5.5925±1.0634	0.411	0.528
IL1B	4.2731±0.4988	4.488±0.5593	0.016	0.028	*
IL2	5.797±0.5071	5.8531±0.5342	0.339	0.452
IL3	6.293±0.5784	6.1795±0.6329	0.247	0.343
IL4	5.054±0.4019	5.3368±0.4579	<0.001	<0.001	*
IL5	5.599±0.8812	6.1771±0.8345	<0.001	<0.001	*
IL6	3.6593±1.1162	3.9407±1.4224	0.031	0.05
IL7	6.757±0.3211	7.0963±0.4417	<0.001	<0.001	*
IL10	-4.241±1.4552	-4.0975±1.6412	0.44	0.528
IL11	5.3148±1.6735	5.1811±2.4249	0.499	0.579
IL12A	0.86±0.9793	0.6656±0.9332	0.097	0.139
IL12B	4.3441±0.7177	3.7697±0.8194	<0.001	<0.001	*
IL13	1.1213±1.4922	-0.1303±1.8016	<0.001	<0.001	*
IL14/TXLNA	4.6216±1.7511	4.2837±1.4548	0.032	0.05
IL15	3.5046±0.9357	3.408±1.3175	0.728	0.728
IL16	3.6617±0.4745	3.9931±0.525	<0.001	<0.001	*
IL17A	4.5544±0.7548	4.1747±0.9587	<0.001	0.001	*
IL17B	3.323±1.2208	4.3313±0.9219	<0.001	<0.001	*
IL17C	5.9492±0.4504	5.9314±0.5088	0.701	0.728
IL17D	4.0758±0.7051	4.4218±0.6621	<0.001	0.001	*
IL17F	1.9978±1.2311	1.2642±1.518	0.001	0.002	*
IL18	5.3561±0.4114	5.6146±0.4749	<0.001	<0.001	*
IL19	4.6036±0.4825	4.8499±0.4289	<0.001	0.001	*
IL20	7.4365±0.4819	7.3967±0.5404	0.709	0.728
IL21	4.9181±0.4098	5.1584±0.4779	<0.001	0.001	*
IL22	6.2019±0.5898	6.5944±0.5494	<0.001	<0.001	*
IL23A	4.2276±0.7612	4.0492±1.0818	0.526	0.592
IL24	5.1941±0.511	5.612±0.5211	<0.001	<0.001	*
IL25	7.1899±1.0948	6.9181±0.8767	0.047	0.071
IL26	5.9508±0.5124	6.3972±0.5451	<0.001	<0.001	*
IL27	7.351±0.3958	7.5406±0.4396	0.003	0.006	*
IL31	3.235±0.88	3.3069±0.9651	0.426	0.528
IL32	4.4113±1.129	5.361±0.8258	<0.001	<0.001	*
IL33	2.2806±0.888	3.2135±0.9923	<0.001	<0.001	*
IL34	1.796±0.5677	2.2758±0.6007	<0.001	<0.001	*
IFNG	3.8267±0.5219	3.8175±0.6525	0.68	0.728
