# Supplementary material for: Infiltration of Immunoinflammatory Cells and Related Chemokine/Interleukin Expression in Different Gastric Immune Microenvironments
Source: J Immunol Res. 2020 Dec 23;2020:2450569. doi: 10.1155/2020/2450569 (PMC7774301; doi:10.1155/2020/2450569)
Supplement: Supplementary 8 — Table S6-1: the statistical results of chemokines between different gastric disease stages. Table S6-2: the statistical results of interleukins between different gastric disease stages. [file 2450569.f8.xlsx]

## Sheet: chemokine
Table S6-1 The statistical results of chemokines between different gastric disease stages
	NGM to SG			SG to AG			AG to EAG			EAG to T1/2			T1/2 to T3/4
Chemokine	p value	FDR		p value	FDR		p value	FDR		p value	FDR		p value	FDR
CCL1	0.537	0.613		0.689	0.897		0.842	1		<0.001	<0.001	*	0.753	0.893
CCL2	0.126	0.227		1	1		0.905	1		<0.001	<0.001	*	0.15	0.409
CCL3	0.082	0.177		0.272	0.871		0.156	0.973		<0.001	<0.001	*	<0.001	0.002	*
CCL4	0.017	0.065		0.529	0.871		0.549	1		<0.001	<0.001	*	0.829	0.893
CCL5	0.03	0.1		1	1		0.356	1		0.001	0.002	*	0.04	0.189
CCL8	0.004	0.03	*	0.066	0.871		0.842	1		<0.001	<0.001	*	0.477	0.685
CCL11	0.662	0.727		0.388	0.871		0.968	1		<0.001	<0.001	*	0.418	0.65
CCL13	0.429	0.545		0.955	0.99		0.968	1		<0.001	<0.001	*	0.302	0.583
CCL14	0.177	0.284		0.955	0.99		0.043	0.884		<0.001	<0.001	*	0.797	0.893
CCL15	0.931	0.931		0.456	0.871		0.78	1		0.003	0.004	*	0.048	0.207
CCL16	0.662	0.727		0.529	0.871		0.079	0.884		<0.001	<0.001	*	0.138	0.409
CCL17	0.792	0.853		0.388	0.871		0.4	1		<0.001	<0.001	*	0.774	0.893
CCL18	0.004	0.03	*	0.456	0.871		1	1		0.001	0.001	*	0.094	0.352
CCL19	0.082	0.177		0.529	0.871		0.842	1		0.092	0.097		0.764	0.893
CCL20	0.004	0.03	*	0.776	0.905		0.065	0.884		<0.001	<0.001	*	0.164	0.409
CCL21	0.177	0.284		0.181	0.871		0.549	1		<0.001	<0.001	*	<0.001	0.002	*
CCL22	0.004	0.03	*	0.328	0.871		0.72	1		<0.001	<0.001	*	0.175	0.409
CCL23	0.537	0.613		0.955	0.99		0.243	1		0.002	0.002	*	0.76	0.893
CCL24	0.931	0.931		0.224	0.871		0.549	1		<0.001	<0.001	*	0.358	0.607
CCL25	0.537	0.613		0.689	0.897		0.079	0.884		<0.001	<0.001	*	0.124	0.409
CCL26	0.537	0.613		0.776	0.905		0.604	1		0.009	0.01	*	0.452	0.684
CCL28	0.082	0.177		0.776	0.905		0.278	1		<0.001	<0.001	*	0.151	0.409
CCR1	0.017	0.065		0.456	0.871		0.065	0.884		0.288	0.299		0.815	0.893
CCR2	0.126	0.227		0.388	0.871		0.497	1		<0.001	0.001	*	0.475	0.685
CCR3	0.429	0.545		0.145	0.871		0.156	0.973		0.021	0.023	*	<0.001	0.008	*
CCR4	0.004	0.03	*	0.066	0.871		0.497	1		0.477	0.486		0.009	0.054
CCR5	0.126	0.227		0.529	0.871		0.278	1		<0.001	<0.001	*	0.009	0.054
CCR7	0.009	0.04	*	0.689	0.897		0.78	1		0.001	0.002	*	0.115	0.404
CCR8	0.429	0.545		0.955	0.99		0.968	1		0.001	0.002	*	0.001	0.012	*
CCR9	0.052	0.145		0.036	0.871		0.604	1		<0.001	<0.001	*	0.695	0.893
CCR10	0.082	0.177		0.272	0.871		0.661	1		<0.001	<0.001	*	0.774	0.893
CX3CL1	0.126	0.227		0.776	0.905		0.447	1		<0.001	<0.001	*	0.372	0.613
CX3CR1	0.329	0.461		0.388	0.871		0.4	1		<0.001	<0.001	*	0.65	0.893
CXCL1	0.004	0.03	*	0.224	0.871		0.447	1		<0.001	<0.001	*	0.348	0.607
CXCL2	0.009	0.04	*	0.272	0.871		0.842	1		0.001	0.001	*	0.017	0.086
CXCL3	0.03	0.1		0.689	0.897		0.156	0.973		<0.001	<0.001	*	0.929	0.946
CXCL4/PF4	0.537	0.613		0.529	0.871		0.549	1		<0.001	<0.001	*	0.004	0.03	*
CXCL5	0.004	0.03	*	0.456	0.871		0.211	1		<0.001	<0.001	*	0.792	0.893
CXCL6	0.004	0.03	*	0.689	0.897		1	1		<0.001	<0.001	*	0.404	0.646
CXCL7/PPBP	0.247	0.384		0.113	0.871		0.315	1		0.001	0.001	*	0.712	0.893
CXCL9	0.052	0.145		0.529	0.871		1	1		0.002	0.003	*	0.323	0.602
CXCL10	0.082	0.177		0.689	0.897		1	1		<0.001	<0.001	*	0.788	0.893
CXCL11	0.177	0.284		0.607	0.897		0.842	1		0.028	0.031	*	0.9	0.946
CXCL12	0.429	0.545		0.955	0.99		0.842	1		<0.001	<0.001	*	0.912	0.946
CXCL13	0.009	0.04	*	0.224	0.871		0.4	1		0.93	0.93		0.002	0.022	*
CXCL14	0.052	0.145		0.388	0.871		0.356	1		<0.001	<0.001	*	0.273	0.566
CXCL16	0.329	0.461		0.529	0.871		0.133	0.973		<0.001	<0.001	*	0.295	0.583
CXCR1	0.329	0.461		0.776	0.905		0.447	1		<0.001	<0.001	*	0.004	0.03	*
CXCR2	0.931	0.931		0.05	0.871		0.4	1		<0.001	<0.001	*	0.01	0.054
CXCR3	0.329	0.461		0.607	0.897		0.905	1		<0.001	<0.001	*	0.207	0.446
CXCR4	0.017	0.065		0.456	0.871		0.661	1		<0.001	<0.001	*	0.34	0.607
CXCR5	0.177	0.284		0.864	0.987		1	1		<0.001	<0.001	*	0.169	0.409
CXCR6	0.082	0.177		0.529	0.871		0.78	1		<0.001	<0.001	*	0.985	0.985
XCL1	0.009	0.04	*	0.456	0.871		0.842	1		<0.001	<0.001	*	0.165	0.409
XCL2	0.931	0.931		0.113	0.871		0.661	1		<0.001	<0.001	*	0.203	0.446
XCR1	0.126	0.227		0.689	0.897		0.549	1		<0.001	<0.001	*	0.052	0.207

## Sheet:  interleukin
Table S6-2 The statistical results of interleukins between different gastric disease stages
	NGM to SG			SG to AG			AG to EAG			EAG to T1/2			T1/2 to T3/4
Interleukin	p value	FDR		p value	FDR		p value	FDR		p value	FDR		p value	FDR
IL1A	0.792	0.864		0.689	0.873		1	1		<0.001	<0.001	*	0.306	0.545
IL1B	0.537	0.69		0.776	0.873		0.549	0.951		0.977	0.977		0.194	0.487
IL2	0.792	0.864		0.776	0.873		0.968	1		<0.001	<0.001	*	0.703	0.873
IL3	0.537	0.69		0.456	0.746		0.356	0.951		<0.001	<0.001	*	0.09	0.407
IL4	0.247	0.494		0.026	0.746		0.356	0.951		<0.001	<0.001	*	0.126	0.455
IL5	0.662	0.795		0.529	0.793		0.661	0.951		<0.001	<0.001	*	0.348	0.545
IL6	0.931	0.957		0.529	0.793		0.243	0.951		<0.001	<0.001	*	0.896	0.959
IL7	0.004	0.039	*	0.776	0.873		0.604	0.951		<0.001	<0.001	*	0.593	0.791
IL10	0.004	0.039	*	1	1		0.842	1		<0.001	<0.001	*	0.49	0.705
IL11	0.329	0.564		0.113	0.746		0.4	0.951		<0.001	<0.001	*	0.121	0.455
IL12A	0.009	0.052		0.272	0.746		1	1		0.002	0.002	*	0.892	0.959
IL12B	0.662	0.795		1	1		0.661	0.951		<0.001	<0.001	*	0.001	0.033	*
IL13	0.792	0.864		0.456	0.746		0.78	1		0.001	0.001	*	0.04	0.345
IL4/TXLNA	0.931	0.957		0.181	0.746		0.156	0.951		<0.001	<0.001	*	0.013	0.242
IL15	0.329	0.564		0.456	0.746		1	1		0.182	0.187		0.201	0.487
IL16	0.017	0.062		0.328	0.746		0.72	0.997		<0.001	<0.001	*	0.446	0.669
IL17A	0.082	0.228		0.864	0.942		0.497	0.951		<0.001	<0.001	*	0.335	0.545
IL17B	0.537	0.69		0.776	0.873		0.661	0.951		<0.001	<0.001	*	0.563	0.78
IL17C	0.537	0.69		0.272	0.746		0.243	0.951		<0.001	<0.001	*	0.633	0.814
IL17D	0.329	0.564		1	1		0.447	0.951		<0.001	<0.001	*	0.229	0.487
IL17F	0.177	0.376		0.145	0.746		0.133	0.951		<0.001	<0.001	*	0.27	0.523
IL18	0.126	0.282		0.088	0.746		0.842	1		<0.001	<0.001	*	0.276	0.523
IL19	0.009	0.052		0.272	0.746		0.604	0.951		<0.001	<0.001	*	0.057	0.345
IL20	0.537	0.69		0.456	0.746		0.182	0.951		<0.001	<0.001	*	0.914	0.959
IL21	0.017	0.062		0.181	0.746		0.661	0.951		<0.001	<0.001	*	0.056	0.345
IL22	1	1		0.607	0.84		0.156	0.951		<0.001	<0.001	*	0.932	0.959
IL23A	0.126	0.282		0.066	0.746		0.447	0.951		<0.001	<0.001	*	0.09	0.407
IL24	0.017	0.062		0.607	0.84		0.4	0.951		<0.001	<0.001	*	0.225	0.487
IL25	0.537	0.69		0.456	0.746		0.604	0.951		<0.001	<0.001	*	0.025	0.303
IL26	0.03	0.099		0.456	0.746		0.243	0.951		<0.001	<0.001	*	0.871	0.959
IL27	0.126	0.282		0.388	0.746		0.905	1		<0.001	<0.001	*	0.815	0.959
IL31	0.537	0.69		0.456	0.746		0.211	0.951		<0.001	<0.001	*	1	1
IL32	0.004	0.039	*	0.456	0.746		0.278	0.951		0.058	0.061		0.23	0.487
IL33	0.004	0.039	*	0.145	0.746		0.905	1		<0.001	<0.001	*	0.319	0.545
IL34	0.082	0.228		0.689	0.873		0.661	0.951		<0.001	<0.001	*	0.226	0.487
IFNG	0.017	0.062		0.456	0.746		0.905	1		<0.001	<0.001	*	0.192	0.487
